# Supplementary material for: An endolysin gene from Candidatus Liberibacter asiaticus confers dual resistance to huanglongbing and citrus canker
Source: Hortic Res. 2023 Aug 8;10(9):uhad159. doi: 10.1093/hr/uhad159 (PMC10500150; doi:10.1093/hr/uhad159)
Supplement: Web_Material_uhad159 [file web_material_uhad159.zip]

Archive with 2 entries (2 files):
- Supplementary Data 1-15.xlsx
- Supplementary Tables and Figures.docx
