# Supplementary material for: An endolysin gene from Candidatus Liberibacter asiaticus confers dual resistance to huanglongbing and citrus canker
Source: Hortic Res. 2023 Aug 8;10(9):uhad159. doi: 10.1093/hr/uhad159 (PMC10500150; doi:10.1093/hr/uhad159)
Supplement: Web_Material_uhad159 [file web_material_uhad159.zip › Supplementary Data 1-15.xlsx]

## Sheet: Supplementary Data 1
Supplementary Data 1: Sample statistics of 16S ribosomal DNA profiling
lines	tissuse	Sample name	Raw Reads	Clean Reads	Denoised Reads	Merged Reads	Non-chimeric Reads	OTUs
L2-6	Midrib	OE8L1	159467	159171	158344	148117	119422	1450
		OE8L2	160283	159981	158775	142232	125649	1461
		OE8L3	159909	159666	158954	154891	142925	1015
	Root	OE8R1	160546	160222	159436	136529	117843	1419
		OE8R2	159656	159334	158438	138013	116514	1227
		OE8R3	160081	159753	158758	136607	105480	1049
L1-2	Midrib	OE9L1	159810	159464	158811	153722	143700	1380
		OE9L2	160257	159942	158576	141371	122586	1479
		OE9L3	159726	159416	158080	139536	121100	1502
	Root	OE9R1	159548	159197	158679	144069	134695	1560
		OE9R2	160088	159804	159047	141005	128537	1465
		OE9R3	160125	159841	158980	137849	118391	1321
WT	Midrib	WTL1	159939	159631	158955	155358	143281	979
		WTL2	159750	159450	158782	154868	144826	995
		WTL3	160568	160267	159406	153740	144684	1152
	Root	WTR1	159978	159649	159096	143977	127758	1149
		WTR2	159932	159610	158723	139738	120931	1197
		WTR3	160196	159887	159222	143261	131352	1464

## Sheet: Supplementary Data 2
Supplementary Data 2: Metagenomeseq analysis of significantly differential abundance of ASVs in roots of transgenic L2-6, compared to WT controls (adjPvalues <0.05). RA(%) indicates percentage of relative abundance
OTU	L2-6(RA%)	WT(RA%)	logFC	se	P value	adjPvalues	King	phylum	class	order	family	genus	species
ASV1077	0.0833494	0	4.42808	0.427488	0	0	k__Bacteria	p__Proteobacteria	c__Gammaproteobacteria	o__Gammaproteobacteria_Incertae_Sedis	Unclassified	g__Acidibacter	s__Acidibacter_bacterium_Ellin5264
ASV498	0	0.0641149	-4.13454	0.418072	0	0	k__Bacteria	p__Proteobacteria	c__Gammaproteobacteria	o__Gammaproteobacteria_Incertae_Sedis	Unclassified	g__Acidibacter	s__unclassified_Acidibacter
ASV411	0.219594	0.00288517	4.65792	0.711666	5.94562e-11	1.2889e-09	k__Bacteria	p__Proteobacteria	c__Gammaproteobacteria	o__Gammaproteobacteria_Incertae_Sedis	Unclassified	g__Acidibacter	s__unclassified_Acidibacter
ASV6589	0.0134641	0	2.681	0.40991	6.13263e-11	1.32184e-09	k__Bacteria	p__Proteobacteria	c__Gammaproteobacteria	o__Gammaproteobacteria_Incertae_Sedis	Unclassified	g__Acidibacter	s__unclassified_Acidibacter
ASV1442	0	0.0160287	-2.72687	0.443453	7.78851e-10	1.48375e-08	k__Bacteria	p__Proteobacteria	c__Gammaproteobacteria	o__Gammaproteobacteria_Incertae_Sedis	Unclassified	g__Acidibacter	s__uncultured_proteobacterium
ASV1722	0	0.0112201	-2.44009	0.42742	1.13716e-08	1.84887e-07	k__Bacteria	p__Proteobacteria	c__Gammaproteobacteria	o__Gammaproteobacteria_Incertae_Sedis	Unclassified	g__Acidibacter	s__uncultured_proteobacterium
ASV559	0.017311	0.0012823	2.03312	0.526097	0.000111297	0.0011597	k__Bacteria	p__Proteobacteria	c__Gammaproteobacteria	o__Gammaproteobacteria_Incertae_Sedis	Unclassified	g__Candidatus_Berkiella	s__unclassified_Candidatus_Berkiella
ASV1438	0.00609091	0.0259665	-2.12011	0.566462	0.000182034	0.00185076	k__Bacteria	p__Proteobacteria	c__Gammaproteobacteria	o__Gammaproteobacteria_Incertae_Sedis	Unclassified	g__Acidibacter	s__unclassified_Acidibacter
ASV488	0.0108995	0.0410335	-2.46823	0.664066	0.000201733	0.0020184	k__Bacteria	p__Proteobacteria	c__Gammaproteobacteria	o__Gammaproteobacteria_Incertae_Sedis	Unclassified	g__Acidibacter	s__unclassified_Acidibacter
ASV1384	0.0349426	0	2.47248	0.771028	0.00134254	0.0116415	k__Bacteria	p__Proteobacteria	c__Gammaproteobacteria	o__Gammaproteobacteria_Incertae_Sedis	Unclassified	g__Acidibacter	s__unclassified_Acidibacter
ASV926	0.117651	0	4.02001	0.611467	4.88611e-11	1.07154e-09	k__Bacteria	p__Patescibacteria	c__Saccharimonadia	o__Saccharimonadales	f__YM_S32_TM7_50_20	g__unclassified_YM_S32_TM7_50_20	s__unclassified_YM_S32_TM7_50_20
ASV10753	0	0.00705264	-1.90505	0.512282	0.0002002	0.00200838	k__Bacteria	p__Patescibacteria	c__Saccharimonadia	o__Saccharimonadales	f__YM_S32_TM7_50_20	g__unclassified_YM_S32_TM7_50_20	s__unclassified_YM_S32_TM7_50_20
ASV1181	0	0.073091	-4.1467	0.464527	0	0	k__Bacteria	p__Proteobacteria	c__Gammaproteobacteria	o__Xanthomonadales	f__Xanthomonadaceae	g__Luteimonas	s__unclassified_Luteimonas
ASV1182	0	0.0381484	-3.68979	0.411025	0	0	k__Bacteria	p__Proteobacteria	c__Gammaproteobacteria	o__Xanthomonadales	f__Xanthomonadaceae	g__Luteimonas	s__unclassified_Luteimonas
ASV273	0	0.0807848	-4.41526	0.42167	0	0	k__Bacteria	p__Proteobacteria	c__Gammaproteobacteria	o__Xanthomonadales	f__Xanthomonadaceae	g__Pseudoxanthomonas	s__unclassified_Pseudoxanthomonas
ASV319	0	0.0631532	-4.1802	0.418153	0	0	k__Bacteria	p__Proteobacteria	c__Gammaproteobacteria	o__Xanthomonadales	f__Xanthomonadaceae	g__Stenotrophomonas	s__unclassified_Stenotrophomonas
ASV422	0	0.18946	-5.24799	0.425983	0	0	k__Bacteria	p__Proteobacteria	c__Gammaproteobacteria	o__Xanthomonadales	f__Xanthomonadaceae	g__Luteimonas	s__unclassified_Luteimonas
ASV539	0	0.193948	-5.24958	0.414455	0	0	k__Bacteria	p__Proteobacteria	c__Gammaproteobacteria	o__Xanthomonadales	f__Xanthomonadaceae	g__Luteimonas	s__unclassified_Luteimonas
ASV58	0.0628326	2.69988	-3.70528	0.366806	0	0	k__Bacteria	p__Proteobacteria	c__Gammaproteobacteria	o__Xanthomonadales	f__Xanthomonadaceae	g__Luteimonas	s__unclassified_Luteimonas
ASV587	0	0.0516125	-3.89342	0.464141	0	0	k__Bacteria	p__Proteobacteria	c__Gammaproteobacteria	o__Xanthomonadales	f__Xanthomonadaceae	g__Pseudoxanthomonas	s__unclassified_Pseudoxanthomonas
ASV754	0.00224402	0.13368	-4.12485	0.443634	0	0	k__Bacteria	p__Proteobacteria	c__Gammaproteobacteria	o__Xanthomonadales	f__Xanthomonadaceae	g__Thermomonas	s__unclassified_Thermomonas
ASV2589	0	0.0291723	-3.37219	0.420964	1.11022e-15	4.02669e-14	k__Bacteria	p__Proteobacteria	c__Gammaproteobacteria	o__Xanthomonadales	f__Xanthomonadaceae	g__Luteimonas	s__unclassified_Luteimonas
ASV16	0.177278	2.27416	-2.50283	0.344416	3.67928e-13	1.00567e-11	k__Bacteria	p__Proteobacteria	c__Gammaproteobacteria	o__Xanthomonadales	f__Xanthomonadaceae	g__Luteimonas	s__unclassified_Luteimonas
ASV352	0.409694	0	5.37833	0.790624	1.0272e-11	2.40658e-10	k__Bacteria	p__Proteobacteria	c__Gammaproteobacteria	o__Xanthomonadales	f__Xanthomonadaceae	g__Stenotrophomonas	s__unclassified_Stenotrophomonas
ASV2852	0	0.025646	-3.08919	0.481545	1.40676e-10	2.88387e-09	k__Bacteria	p__Proteobacteria	c__Gammaproteobacteria	o__Xanthomonadales	f__Xanthomonadaceae	g__Arenimonas	s__uncultured_gamma_proteobacterium
ASV1561	0.000320574	0.0230814	-2.86208	0.483227	3.16396e-09	5.68308e-08	k__Bacteria	p__Proteobacteria	c__Gammaproteobacteria	o__Xanthomonadales	f__Xanthomonadaceae	g__Luteimonas	s__unclassified_Luteimonas
ASV335	0.00384689	0.0971341	-3.63376	0.65926	3.55035e-08	5.31426e-07	k__Bacteria	p__Proteobacteria	c__Gammaproteobacteria	o__Xanthomonadales	f__Xanthomonadaceae	g__Thermomonas	s__unclassified_Thermomonas
ASV577	0.242995	0	4.23839	0.806662	1.48647e-07	2.07665e-06	k__Bacteria	p__Proteobacteria	c__Gammaproteobacteria	o__Xanthomonadales	f__Xanthomonadaceae	g__Stenotrophomonas	s__unclassified_Stenotrophomonas
ASV1594	0.00224402	0.034622	-2.82206	0.592236	1.88767e-06	2.4055e-05	k__Bacteria	p__Proteobacteria	c__Gammaproteobacteria	o__Xanthomonadales	f__Xanthomonadaceae	g__unclassified_Xanthomonadaceae	s__unclassified_Xanthomonadaceae
ASV562	0.00352632	0.077579	-3.44154	0.756816	5.43136e-06	6.63013e-05	k__Bacteria	p__Proteobacteria	c__Gammaproteobacteria	o__Xanthomonadales	f__Xanthomonadaceae	g__Luteimonas	s__unclassified_Luteimonas
ASV866	0.0108995	0.101943	-2.54703	0.643878	7.62913e-05	0.000808345	k__Bacteria	p__Proteobacteria	c__Gammaproteobacteria	o__Xanthomonadales	f__Xanthomonadaceae	g__Thermomonas	s__unclassified_Thermomonas
ASV1778	0.00160287	0.00769379	-1.49938	0.383307	9.16561e-05	0.000965717	k__Bacteria	p__Proteobacteria	c__Gammaproteobacteria	o__Xanthomonadales	f__Xanthomonadaceae	g__Luteimonas	s__unclassified_Luteimonas
ASV701	0.0144259	0.0759761	-1.63393	0.46643	0.000459952	0.00437012	k__Bacteria	p__Proteobacteria	c__Gammaproteobacteria	o__Xanthomonadales	f__Xanthomonadaceae	g__Luteimonas	s__Luteimonas_mephitis
ASV106	0.261268	1.03994	-1.4079	0.406853	0.000539254	0.00504731	k__Bacteria	p__Proteobacteria	c__Gammaproteobacteria	o__Xanthomonadales	f__Xanthomonadaceae	g__Luteimonas	s__unclassified_Luteimonas
ASV523	0.00448804	0.0480862	-2.74948	0.797941	0.000569546	0.00529144	k__Bacteria	p__Proteobacteria	c__Gammaproteobacteria	o__Xanthomonadales	f__Xanthomonadaceae	g__Stenotrophomonas	s__unclassified_Stenotrophomonas
ASV1380	0.00288517	0.0108995	-1.63556	0.508199	0.00128934	0.0112578	k__Bacteria	p__Proteobacteria	c__Gammaproteobacteria	o__Xanthomonadales	f__Xanthomonadaceae	g__Luteimonas	s__unclassified_Luteimonas
ASV64	0.11188	1.69295	-2.8115	0.887557	0.00153658	0.0131727	k__Bacteria	p__Proteobacteria	c__Gammaproteobacteria	o__Xanthomonadales	f__Xanthomonadaceae	g__Stenotrophomonas	s__unclassified_Stenotrophomonas
ASV199	0.0583446	0.261268	-1.44509	0.490379	0.00321004	0.0257076	k__Bacteria	p__Proteobacteria	c__Gammaproteobacteria	o__Xanthomonadales	f__Xanthomonadaceae	g__Luteimonas	s__unclassified_Luteimonas
ASV541	0.02789	0.119895	-1.44161	0.494136	0.00352921	0.0278497	k__Bacteria	p__Proteobacteria	c__Gammaproteobacteria	o__Xanthomonadales	f__Xanthomonadaceae	g__Luteimonas	s__unclassified_Luteimonas
ASV643	0	0.164134	-3.72108	1.28206	0.0037028	0.0289771	k__Bacteria	p__Proteobacteria	c__Gammaproteobacteria	o__Xanthomonadales	f__Xanthomonadaceae	g__Luteimonas	s__unclassified_Luteimonas
ASV1654	0	0.0442393	-2.91006	1.03894	0.00509478	0.0375342	k__Bacteria	p__Proteobacteria	c__Gammaproteobacteria	o__Xanthomonadales	f__Xanthomonadaceae	g__Pseudoxanthomonas	s__unclassified_Pseudoxanthomonas
ASV1160	0.0676412	0	4.22466	0.420193	0	0	k__Bacteria	p__Proteobacteria	c__Alphaproteobacteria	o__Rhizobiales	f__Xanthobacteraceae	g__unclassified_Xanthobacteraceae	s__unclassified_Xanthobacteraceae
ASV712	0	0.0644355	-4.18465	0.406894	0	0	k__Bacteria	p__Proteobacteria	c__Alphaproteobacteria	o__Rhizobiales	f__Xanthobacteraceae	g__Pseudolabrys	s__unclassified_Pseudolabrys
ASV1009	0.0285311	0	3.38324	0.4246	1.55431e-15	5.53101e-14	k__Bacteria	p__Proteobacteria	c__Alphaproteobacteria	o__Rhizobiales	f__Xanthobacteraceae	g__unclassified_Xanthobacteraceae	s__unclassified_Xanthobacteraceae
ASV518	0.0500096	0.00288517	3.25488	0.649841	5.47874e-07	7.3283e-06	k__Bacteria	p__Proteobacteria	c__Alphaproteobacteria	o__Rhizobiales	f__Xanthobacteraceae	g__unclassified_Xanthobacteraceae	s__uncultured_Bradyrhizobiaceae_bacterium
ASV3744	0.00160287	0.010579	-2.19805	0.447705	9.126e-07	1.18701e-05	k__Bacteria	p__Proteobacteria	c__Alphaproteobacteria	o__Rhizobiales	f__Xanthobacteraceae	g__unclassified_Xanthobacteraceae	s__unclassified_Xanthobacteraceae
ASV103	0.469	0.0634737	1.9689	0.419773	2.72677e-06	3.43992e-05	k__Bacteria	p__Proteobacteria	c__Alphaproteobacteria	o__Rhizobiales	f__Xanthobacteraceae	g__unclassified_Xanthobacteraceae	s__unclassified_Xanthobacteraceae
ASV473	0.00801436	0.0387895	-2.56072	0.580961	1.04459e-05	0.000121988	k__Bacteria	p__Proteobacteria	c__Alphaproteobacteria	o__Rhizobiales	f__Xanthobacteraceae	g__Rhodopseudomonas	s__unclassified_Rhodopseudomonas
ASV10412	0.000641149	0.00737321	-1.7601	0.421955	3.02862e-05	0.000337987	k__Bacteria	p__Proteobacteria	c__Alphaproteobacteria	o__Rhizobiales	f__Xanthobacteraceae	g__Rhodoplanes	s__unclassified_Rhodoplanes
ASV9005	0.00224402	0.00769379	-1.426	0.449205	0.00150091	0.0129552	k__Bacteria	p__Proteobacteria	c__Alphaproteobacteria	o__Rhizobiales	f__Xanthobacteraceae	g__Pseudolabrys	s__unclassified_Pseudolabrys
ASV4200	0.00544977	0	1.47422	0.525854	0.00505549	0.0373176	k__Bacteria	p__Proteobacteria	c__Alphaproteobacteria	o__Rhizobiales	f__Xanthobacteraceae	g__unclassified_Xanthobacteraceae	s__unclassified_Xanthobacteraceae
ASV54	1.7763	0.0012823	6.88577	0.575916	0	0	k__Bacteria	p__Bacteroidota	c__Bacteroidia	o__Flavobacteriales	f__Weeksellaceae	g__Chryseobacterium	s__unclassified_Chryseobacterium
ASV243	0.0291723	0.202924	-1.88682	0.352162	8.4235e-08	1.20812e-06	k__Bacteria	p__Bacteroidota	c__Bacteroidia	o__Flavobacteriales	f__Weeksellaceae	g__Moheibacter	s__unclassified_Moheibacter
ASV1067	0.00384689	0.0480862	-2.90622	0.442213	4.96498e-11	1.08254e-09	k__Bacteria	p__Dependentiae	c__Babeliae	o__Babeliales	f__Vermiphilaceae	g__unclassified_Vermiphilaceae	s__unclassified_Vermiphilaceae
ASV2625	0	0.00993781	-2.41143	0.40762	3.30085e-09	5.84544e-08	k__Bacteria	p__Dependentiae	c__Babeliae	o__Babeliales	f__Vermiphilaceae	g__unclassified_Vermiphilaceae	s__unclassified_Vermiphilaceae
ASV4788	0	0.00961723	-2.22525	0.489998	5.58979e-06	6.80151e-05	k__Bacteria	p__Dependentiae	c__Babeliae	o__Babeliales	f__Vermiphilaceae	g__unclassified_Vermiphilaceae	s__unclassified_Vermiphilaceae
ASV12885	0	0.00480862	-1.72937	0.414965	3.07959e-05	0.000342661	k__Bacteria	p__Dependentiae	c__Babeliae	o__Babeliales	f__Vermiphilaceae	g__unclassified_Vermiphilaceae	s__unclassified_Vermiphilaceae
ASV1531	0.00512919	0	1.78102	0.442039	5.59884e-05	0.000603395	k__Bacteria	p__Dependentiae	c__Babeliae	o__Babeliales	f__Vermiphilaceae	g__unclassified_Vermiphilaceae	s__unclassified_Vermiphilaceae
ASV7235	0.000961723	0.0102584	-1.97129	0.525795	0.000177427	0.0018088	k__Bacteria	p__Dependentiae	c__Babeliae	o__Babeliales	f__Vermiphilaceae	g__unclassified_Vermiphilaceae	s__unclassified_Vermiphilaceae
ASV12634	0	0.00544977	-1.83931	0.414987	9.32672e-06	0.000109256	k__Bacteria	p__Patescibacteria	c__Saccharimonadia	o__Saccharimonadales	f__uncultured_soil_bacterium	g__uncultured_soil_bacterium	s__uncultured_soil_bacterium
ASV8096	0.00641149	0	2.02255	0.406064	6.33036e-07	8.37829e-06	k__Bacteria	p__Patescibacteria	c__Gracilibacteria	o__Candidatus_Peribacteria	f__uncultured_sludge_bacterium	g__uncultured_sludge_bacterium	s__uncultured_sludge_bacterium
ASV816	0.00833494	0.0814259	-1.94798	0.410399	2.06923e-06	2.61917e-05	k__Bacteria	p__Bdellovibrionota	c__Oligoflexia	o__0319_6G20	f__uncultured_Roseobacter_sp.	g__uncultured_Roseobacter_sp.	s__uncultured_Roseobacter_sp.
ASV3935	0.000641149	0.00865551	-1.79957	0.531612	0.000711487	0.00650235	k__Bacteria	p__Bdellovibrionota	c__Oligoflexia	o__0319_6G20	f__uncultured_Roseobacter_sp.	g__uncultured_Roseobacter_sp.	s__uncultured_Roseobacter_sp.
ASV1197	0.0458421	0.00993781	1.63016	0.451807	0.000308464	0.00301432	k__Bacteria	p__Proteobacteria	c__Alphaproteobacteria	o__unclassified_Alphaproteobacteria	f__uncultured_Rhodospirillaceae_bacterium	g__unclassified_Alphaproteobacteria	s__unclassified_Alphaproteobacteria
ASV521	0.0644355	0.0131436	2.94069	0.884594	0.000886293	0.00794085	k__Bacteria	p__Proteobacteria	c__Alphaproteobacteria	o__unclassified_Alphaproteobacteria	f__uncultured_Rhodobacteraceae_bacterium	g__unclassified_Alphaproteobacteria	s__unclassified_Alphaproteobacteria
ASV896	0.00512919	0.0355838	-1.80465	0.513319	0.000438666	0.0041784	k__Bacteria	p__Proteobacteria	c__Gammaproteobacteria	o__CCD24	f__uncultured_gamma_proteobacterium	g__uncultured_gamma_proteobacterium	s__uncultured_gamma_proteobacterium
ASV1862	0.00160287	0.00961723	-1.7673	0.548277	0.0012669	0.0111134	k__Bacteria	p__Proteobacteria	c__Gammaproteobacteria	o__CCD24	f__uncultured_gamma_proteobacterium	g__uncultured_gamma_proteobacterium	s__uncultured_gamma_proteobacterium
ASV8047	0.00705264	0	1.94534	0.47703	4.54217e-05	0.000493749	k__Bacteria	p__Patescibacteria	c__Saccharimonadia	o__Saccharimonadales	f__uncultured_Candidatus_Saccharibacteria_bacterium	g__uncultured_Candidatus_Saccharibacteria_bacterium	s__uncultured_Candidatus_Saccharibacteria_bacterium
ASV1115	0.00737321	0.0012823	1.44659	0.502313	0.00397844	0.0308983	k__Bacteria	p__Patescibacteria	c__Saccharimonadia	o__Saccharimonadales	f__uncultured_Candidatus_Saccharibacteria_bacterium	g__uncultured_Candidatus_Saccharibacteria_bacterium	s__uncultured_Candidatus_Saccharibacteria_bacterium
ASV1088	0	0.0384689	-3.60015	0.446731	6.66134e-16	2.48778e-14	k__Bacteria	p__Actinobacteriota	c__Acidimicrobiia	o__IMCC26256	f__uncultured_actinobacterium	g__uncultured_actinobacterium	s__uncultured_actinobacterium
ASV1760	0	0.0147464	-2.5934	0.469391	3.29413e-08	4.97018e-07	k__Bacteria	p__Actinobacteriota	c__Acidimicrobiia	o__unclassified_Acidimicrobiia	f__uncultured_Acidimicrobiia_bacterium	g__unclassified_Acidimicrobiia	s__unclassified_Acidimicrobiia
ASV2343	0	0.0298134	-3.39246	0.418004	4.44089e-16	1.69202e-14	k__Bacteria	p__Bacteroidota	c__Ignavibacteria	o__SJA_28	f__unclassified_SJA_28	g__unclassified_SJA_28	s__unclassified_SJA_28
ASV378	0.451369	0	6.07437	0.424835	0	0	k__Bacteria	p__Patescibacteria	c__Saccharimonadia	o__Saccharimonadales	f__unclassified_Saccharimonadales	g__unclassified_Saccharimonadales	s__unclassified_Saccharimonadales
ASV4598	0.00833494	0	2.13175	0.49435	1.61612e-05	0.000185853	k__Bacteria	p__Patescibacteria	c__Saccharimonadia	o__Saccharimonadales	f__unclassified_Saccharimonadales	g__unclassified_Saccharimonadales	s__unclassified_Saccharimonadales
ASV1606	0.0118613	0	1.91745	0.610226	0.00167684	0.0143425	k__Bacteria	p__Patescibacteria	c__Saccharimonadia	o__Saccharimonadales	f__unclassified_Saccharimonadales	g__unclassified_Saccharimonadales	s__unclassified_Saccharimonadales
ASV3743	0.00737321	0	1.63529	0.545409	0.0027151	0.0221196	k__Bacteria	p__Patescibacteria	c__Saccharimonadia	o__Saccharimonadales	f__unclassified_Saccharimonadales	g__unclassified_Saccharimonadales	s__unclassified_Saccharimonadales
ASV1336	0.00705264	0	1.61358	0.541528	0.00288559	0.0234578	k__Bacteria	p__Patescibacteria	c__Saccharimonadia	o__Saccharimonadales	f__unclassified_Saccharimonadales	g__unclassified_Saccharimonadales	s__unclassified_Saccharimonadales
ASV459	0.0577034	0.261909	-1.52231	0.552445	0.00585883	0.0420943	k__Bacteria	p__Patescibacteria	c__Saccharimonadia	o__Saccharimonadales	f__unclassified_Saccharimonadales	g__unclassified_Saccharimonadales	s__unclassified_Saccharimonadales
ASV767	0	0.0217991	-3.00269	0.52525	1.08623e-08	1.7737e-07	k__Bacteria	p__Proteobacteria	c__Alphaproteobacteria	o__Rhodospirillales	f__unclassified_Rhodospirillales	g__unclassified_Rhodospirillales	s__unclassified_Rhodospirillales
ASV362	0.0666795	0.0237225	1.03357	0.350628	0.00320077	0.0256879	k__Bacteria	p__Proteobacteria	c__Alphaproteobacteria	o__Rhizobiales	f__unclassified_Rhizobiales	g__unclassified_Rhizobiales	s__unclassified_Rhizobiales
ASV1271	0.00288517	0.0176316	-2.0852	0.724931	0.00402228	0.0310902	k__Bacteria	p__Proteobacteria	c__Alphaproteobacteria	o__Rhizobiales	f__unclassified_Rhizobiales	g__unclassified_Rhizobiales	s__unclassified_Rhizobiales
ASV891	0.0234019	0.000641149	2.87029	0.469098	9.43101e-10	1.76984e-08	k__Bacteria	p__Actinobacteriota	c__Acidimicrobiia	o__Microtrichales	f__unclassified_Microtrichales	g__unclassified_Microtrichales	s__unclassified_Microtrichales
ASV3605	0	0.00897609	-2.23521	0.431443	2.20953e-07	3.05288e-06	k__Bacteria	p__Actinobacteriota	c__Acidimicrobiia	o__Microtrichales	f__unclassified_Microtrichales	g__unclassified_Microtrichales	s__unclassified_Microtrichales
ASV10995	0	0.00673206	-2.0049	0.419875	1.7971e-06	2.29785e-05	k__Bacteria	p__Actinobacteriota	c__Acidimicrobiia	o__Microtrichales	f__unclassified_Microtrichales	g__unclassified_Microtrichales	s__unclassified_Microtrichales
ASV5085	0	0.00416747	-1.62976	0.421081	0.000108647	0.00113523	k__Bacteria	p__Actinobacteriota	c__Acidimicrobiia	o__Microtrichales	f__unclassified_Microtrichales	g__unclassified_Microtrichales	s__unclassified_Microtrichales
ASV9477	0	0.00801436	-2.18278	0.411416	1.12341e-07	1.57528e-06	k__Bacteria	p__Proteobacteria	c__Alphaproteobacteria	o__Micavibrionales	f__unclassified_Micavibrionales	g__uncultured_sludge_bacterium_S43	s__unclassified_Micavibrionales
ASV1100	0.0493685	0	2.87274	0.690978	3.21754e-05	0.00035591	k__Bacteria	p__Proteobacteria	c__Alphaproteobacteria	o__Micavibrionales	f__unclassified_Micavibrionales	g__uncultured_eubacterium_WD2107	s__unclassified_Micavibrionales
ASV871	0.0250048	0	3.20546	0.43827	2.5957e-13	7.19925e-12	k__Bacteria	p__Bacteroidota	c__Kapabacteria	o__Kapabacteriales	f__unclassified_Kapabacteriales	g__unclassified_Kapabacteriales	s__unclassified_Kapabacteriales
ASV2066	0.00160287	0.00865551	-1.22442	0.399067	0.0021535	0.0179713	k__Bacteria	p__Actinobacteriota	c__Acidimicrobiia	o__IMCC26256	f__unclassified_IMCC26256	g__unclassified_IMCC26256	s__unclassified_IMCC26256
ASV6967	0.00993781	0	2.35639	0.440195	8.64788e-08	1.2356e-06	k__Bacteria	p__Bacteroidota	c__Ignavibacteria	o__Ignavibacteriales	f__unclassified_Ignavibacteriales	g__unclassified_Ignavibacteriales	s__unclassified_Ignavibacteriales
ASV1152	0.00224402	0.0144259	-1.68518	0.571081	0.00316892	0.0254865	k__Bacteria	p__Proteobacteria	c__Gammaproteobacteria	o__Granulosicoccales	f__unclassified_Granulosicoccales	g__unclassified_Granulosicoccales	s__unclassified_Granulosicoccales
ASV994	0	0.0814259	-4.24907	0.47498	0	0	k__Bacteria	p__Proteobacteria	c__Gammaproteobacteria	o__unclassified_Gammaproteobacteria	f__unclassified_Gammaproteobacteria	g__unclassified_Gammaproteobacteria	s__unclassified_Gammaproteobacteria
ASV2354	0.0201962	0	3.05274	0.42294	5.28022e-13	1.43288e-11	k__Bacteria	p__Proteobacteria	c__Gammaproteobacteria	o__unclassified_Gammaproteobacteria	f__unclassified_Gammaproteobacteria	g__unclassified_Gammaproteobacteria	s__unclassified_Gammaproteobacteria
ASV1831	0	0.0125024	-2.46188	0.452308	5.24114e-08	7.75183e-07	k__Bacteria	p__Proteobacteria	c__Gammaproteobacteria	o__unclassified_Gammaproteobacteria	f__unclassified_Gammaproteobacteria	g__unclassified_Gammaproteobacteria	s__unclassified_Gammaproteobacteria
ASV380	0.025646	0.000641149	2.14462	0.796454	0.00708734	0.0495064	k__Bacteria	p__Proteobacteria	c__Gammaproteobacteria	o__unclassified_Gammaproteobacteria	f__unclassified_Gammaproteobacteria	g__unclassified_Gammaproteobacteria	s__unclassified_Gammaproteobacteria
ASV1780	0	0.0243637	-3.22149	0.40996	3.9968e-15	1.33415e-13	k__Bacteria	p__Actinobacteriota	c__Thermoleophilia	o__Gaiellales	f__unclassified_Gaiellales	g__Gaiella_sp._EBR4_RS1	s__unclassified_Gaiellales
ASV3756	0	0.0182727	-2.85685	0.50334	1.38056e-08	2.21595e-07	k__Bacteria	p__Actinobacteriota	c__Actinobacteria	o__Frankiales	f__unclassified_Frankiales	g__unclassified_Frankiales	s__unclassified_Frankiales
ASV157	1.36565	0	5.88574	0.841168	2.61302e-12	6.48442e-11	k__Bacteria	p__Proteobacteria	c__Gammaproteobacteria	o__Enterobacterales	f__unclassified_Enterobacterales	g__unclassified_Enterobacterales	s__unclassified_Enterobacterales
ASV458	0.365455	0	4.37007	0.866	4.50517e-07	6.06911e-06	k__Bacteria	p__Proteobacteria	c__Gammaproteobacteria	o__Enterobacterales	f__unclassified_Enterobacterales	g__unclassified_Enterobacterales	s__unclassified_Enterobacterales
ASV308	0.608771	0	3.69009	1.10189	0.000811373	0.00733932	k__Bacteria	p__Proteobacteria	c__Gammaproteobacteria	o__Enterobacterales	f__unclassified_Enterobacterales	g__unclassified_Enterobacterales	s__unclassified_Enterobacterales
ASV1307	0.0644355	0	2.49551	0.896865	0.00539452	0.0393581	k__Bacteria	p__Proteobacteria	c__Gammaproteobacteria	o__Enterobacterales	f__unclassified_Enterobacterales	g__unclassified_Enterobacterales	s__unclassified_Enterobacterales
ASV1252	0.0464833	0	3.87963	0.408971	0	0	k__Bacteria	p__Proteobacteria	c__Alphaproteobacteria	o__Defluviicoccales	f__unclassified_Defluviicoccales	g__unclassified_Defluviicoccales	s__unclassified_Defluviicoccales
ASV1447	0.0137847	0.000961723	2.12827	0.559041	0.000140659	0.00144568	k__Bacteria	p__Chloroflexi	c__unclassified_Chloroflexi	o__unclassified_Chloroflexi	f__unclassified_Chloroflexi	g__unclassified_Chloroflexi	s__unclassified_Chloroflexi
ASV2207	0	0.0307751	-3.40746	0.424473	8.88178e-16	3.28452e-14	k__Bacteria	p__unclassified_Bacteria	c__unclassified_Bacteria	o__unclassified_Bacteria	f__unclassified_Bacteria	g__unclassified_Bacteria	s__unclassified_Bacteria
ASV1845	0.0012823	0.0153876	-2.27865	0.510827	8.16914e-06	9.68993e-05	k__Bacteria	p__unclassified_Bacteria	c__unclassified_Bacteria	o__unclassified_Bacteria	f__unclassified_Bacteria	g__unclassified_Bacteria	s__unclassified_Bacteria
ASV1049	0	0.0141053	-2.68192	0.417091	1.27547e-10	2.629e-09	k__Bacteria	p__Dependentiae	c__Babeliae	o__Babeliales	f__unclassified_Babeliales	g__unclassified_Babeliales	s__unclassified_Babeliales
ASV8516	0	0.00993781	-2.37289	0.411457	8.0673e-09	1.33464e-07	k__Bacteria	p__Dependentiae	c__Babeliae	o__Babeliales	f__unclassified_Babeliales	g__unclassified_Babeliales	s__unclassified_Babeliales
ASV7649	0.00865551	0	2.22107	0.429114	2.26753e-07	3.12157e-06	k__Bacteria	p__Dependentiae	c__Babeliae	o__Babeliales	f__unclassified_Babeliales	g__unclassified_Babeliales	s__unclassified_Babeliales
ASV4035	0	0.00897609	-2.12448	0.468929	5.88448e-06	7.13706e-05	k__Bacteria	p__Dependentiae	c__Babeliae	o__Babeliales	f__unclassified_Babeliales	g__unclassified_Babeliales	s__unclassified_Babeliales
ASV2504	0.0246842	0	3.23518	0.430499	5.68434e-14	1.66212e-12	k__Bacteria	p__Proteobacteria	c__Alphaproteobacteria	o__unclassified_Alphaproteobacteria	f__unclassified_Alphaproteobacteria	g__unclassified_Alphaproteobacteria	s__unclassified_Alphaproteobacteria
ASV6699	0.00929666	0	2.33347	0.415086	1.89152e-08	2.9605e-07	k__Bacteria	p__Proteobacteria	c__Alphaproteobacteria	o__unclassified_Alphaproteobacteria	f__unclassified_Alphaproteobacteria	g__unclassified_Alphaproteobacteria	s__unclassified_Alphaproteobacteria
ASV1396	0.0125024	0.000641149	2.12177	0.517037	4.06594e-05	0.000443258	k__Bacteria	p__Proteobacteria	c__Alphaproteobacteria	o__unclassified_Alphaproteobacteria	f__unclassified_Alphaproteobacteria	g__unclassified_Alphaproteobacteria	s__unclassified_Alphaproteobacteria
ASV449	0.0339809	0.00480862	2.70143	0.773628	0.00047959	0.00454526	k__Bacteria	p__Proteobacteria	c__Alphaproteobacteria	o__unclassified_Alphaproteobacteria	f__unclassified_Alphaproteobacteria	g__unclassified_Alphaproteobacteria	s__unclassified_Alphaproteobacteria
ASV1314	0.0137847	0	1.84658	0.635094	0.00364242	0.0286234	k__Bacteria	p__Proteobacteria	c__Alphaproteobacteria	o__unclassified_Alphaproteobacteria	f__unclassified_Alphaproteobacteria	g__unclassified_Alphaproteobacteria	s__unclassified_Alphaproteobacteria
ASV1334	0.010579	0	1.8495	0.65185	0.0045496	0.0343222	k__Bacteria	p__Proteobacteria	c__Alphaproteobacteria	o__unclassified_Alphaproteobacteria	f__unclassified_Alphaproteobacteria	g__unclassified_Alphaproteobacteria	s__unclassified_Alphaproteobacteria
ASV4053	0.0189139	0	3.00167	0.41216	3.27072e-13	9.00522e-12	k__Bacteria	p__Actinobacteriota	c__Acidimicrobiia	o__Actinomarinales	f__unclassified_Actinomarinales	g__uncultured_compost_bacterium	s__unclassified_Actinomarinales
ASV2275	0	0.0211579	-2.88332	0.47973	1.85172e-09	3.40716e-08	k__Bacteria	p__Actinobacteriota	c__Actinobacteria	o__unclassified_Actinobacteria	f__unclassified_Actinobacteria	g__unclassified_Actinobacteria	s__unclassified_Actinobacteria
ASV3029	0.00384689	0	1.46788	0.453451	0.00120734	0.0106904	k__Bacteria	p__Bdellovibrionota	c__Oligoflexia	o__0319_6G20	f__unclassified_0319_6G20	g__unclassified_0319_6G20	s__unclassified_0319_6G20
ASV13348	0.00480862	0	1.39218	0.511064	0.00644819	0.0459784	k__Bacteria	p__Bdellovibrionota	c__Oligoflexia	o__0319_6G20	f__unclassified_0319_6G20	g__unclassified_0319_6G20	s__unclassified_0319_6G20
ASV191	0.242995	0	5.48258	0.428758	0	0	k__Bacteria	p__Proteobacteria	c__Gammaproteobacteria	o__Burkholderiales	f__TRA3_20	g__uncultured_Thiobacillus_sp.	s__uncultured_Thiobacillus_sp.
ASV322	0.336924	0.000961723	5.37561	0.545463	0	0	k__Bacteria	p__Proteobacteria	c__Gammaproteobacteria	o__Burkholderiales	f__TRA3_20	g__unclassified_TRA3_20	s__unclassified_TRA3_20
ASV7479	0	0.00673206	-1.84169	0.474738	0.000104721	0.00109724	k__Bacteria	p__Proteobacteria	c__Gammaproteobacteria	o__Burkholderiales	f__TRA3_20	g__unclassified_TRA3_20	s__unclassified_TRA3_20
ASV12714	0.0025646	0	1.28294	0.409981	0.00175249	0.0149218	k__Bacteria	p__Proteobacteria	c__Gammaproteobacteria	o__Burkholderiales	f__TRA3_20	g__uncultured_Thiobacillus_sp.	s__uncultured_Thiobacillus_sp.
ASV697	0.0121818	0.0480862	-0.965805	0.357458	0.00689498	0.0485222	k__Bacteria	p__Proteobacteria	c__Gammaproteobacteria	o__Burkholderiales	f__TRA3_20	g__uncultured_gamma_proteobacterium	s__uncultured_gamma_proteobacterium
ASV1198	0	0.0269283	-3.2788	0.472824	4.07652e-12	9.79403e-11	k__Bacteria	p__Actinobacteriota	c__Actinobacteria	o__Streptosporangiales	f__Streptosporangiaceae	g__Nonomuraea	s__unclassified_Nonomuraea
ASV1241	0	0.0554594	-3.97145	0.4708	0	0	k__Bacteria	p__Actinobacteriota	c__Actinobacteria	o__Streptomycetales	f__Streptomycetaceae	g__Streptomyces	s__unclassified_Streptomyces
ASV234	0	0.347503	-5.8443	0.409492	0	0	k__Bacteria	p__Actinobacteriota	c__Actinobacteria	o__Streptomycetales	f__Streptomycetaceae	g__Streptomyces	s__unclassified_Streptomyces
ASV836	0	0.116369	-4.40913	0.618665	1.02696e-12	2.74729e-11	k__Bacteria	p__Actinobacteriota	c__Actinobacteria	o__Streptomycetales	f__Streptomycetaceae	g__Streptomyces	s__unclassified_Streptomyces
ASV313	0.00865551	0	1.74385	0.562263	0.0019255	0.0162483	k__Bacteria	p__Actinobacteriota	c__Actinobacteria	o__Streptomycetales	f__Streptomycetaceae	g__Streptomyces	s__unclassified_Streptomyces
ASV3852	0.0108995	0.000641149	1.96748	0.555848	0.000400729	0.00384618	k__Bacteria	p__Proteobacteria	c__Gammaproteobacteria	o__Steroidobacterales	f__Steroidobacteraceae	g__Steroidobacter	s__unclassified_Steroidobacter
ASV2307	0.0012823	0.00769379	-1.6457	0.524776	0.00171273	0.0146163	k__Bacteria	p__Proteobacteria	c__Gammaproteobacteria	o__Steroidobacterales	f__Steroidobacteraceae	g__Steroidobacter	s__unclassified_Steroidobacter
ASV2624	0.0189139	0	2.97602	0.421191	1.59761e-12	4.15599e-11	k__Bacteria	p__Actinobacteriota	c__Actinobacteria	o__Frankiales	f__Sporichthyaceae	g__unclassified_Sporichthyaceae	s__unclassified_Sporichthyaceae
ASV4749	0.0118613	0	2.50423	0.431784	6.64174e-09	1.11345e-07	k__Bacteria	p__Actinobacteriota	c__Actinobacteria	o__Frankiales	f__Sporichthyaceae	g__unclassified_Sporichthyaceae	s__unclassified_Sporichthyaceae
ASV249	0.0942489	0	4.55289	0.422245	0	0	k__Bacteria	p__Proteobacteria	c__Alphaproteobacteria	o__Sphingomonadales	f__Sphingomonadaceae	g__Sphingomonas	s__unclassified_Sphingomonas
ASV398	0	0.197153	-5.20973	0.479848	0	0	k__Bacteria	p__Proteobacteria	c__Alphaproteobacteria	o__Sphingomonadales	f__Sphingomonadaceae	g__Sphingomonas	s__unclassified_Sphingomonas
ASV456	0	0.0426364	-3.78763	0.423448	0	0	k__Bacteria	p__Proteobacteria	c__Alphaproteobacteria	o__Sphingomonadales	f__Sphingomonadaceae	g__Sphingobium	s__unclassified_Sphingobium
ASV501	0	0.157402	-5.02982	0.458035	0	0	k__Bacteria	p__Proteobacteria	c__Alphaproteobacteria	o__Sphingomonadales	f__Sphingomonadaceae	g__Sphingopyxis	s__unclassified_Sphingopyxis
ASV511	0.0891197	0	4.47264	0.441519	0	0	k__Bacteria	p__Proteobacteria	c__Alphaproteobacteria	o__Sphingomonadales	f__Sphingomonadaceae	g__Sphingomonas	s__unclassified_Sphingomonas
ASV578	0	0.0371866	-3.63921	0.434954	0	0	k__Bacteria	p__Proteobacteria	c__Alphaproteobacteria	o__Sphingomonadales	f__Sphingomonadaceae	g__Altererythrobacter	s__unclassified_Altererythrobacter
ASV630	0	0.118292	-4.74985	0.429201	0	0	k__Bacteria	p__Proteobacteria	c__Alphaproteobacteria	o__Sphingomonadales	f__Sphingomonadaceae	g__Sphingomonas	s__unclassified_Sphingomonas
ASV731	0	0.0650766	-4.14487	0.42411	0	0	k__Bacteria	p__Proteobacteria	c__Alphaproteobacteria	o__Sphingomonadales	f__Sphingomonadaceae	g__unclassified_Sphingomonadaceae	s__unclassified_Sphingomonadaceae
ASV820	0.0916843	0	4.50437	0.412492	0	0	k__Bacteria	p__Proteobacteria	c__Alphaproteobacteria	o__Sphingomonadales	f__Sphingomonadaceae	g__Novosphingobium	s__unclassified_Novosphingobium
ASV1177	0	0.075335	-4.20653	0.509849	2.22045e-16	8.54645e-15	k__Bacteria	p__Proteobacteria	c__Alphaproteobacteria	o__Sphingomonadales	f__Sphingomonadaceae	g__unclassified_Sphingomonadaceae	s__unclassified_Sphingomonadaceae
ASV763	0.0269283	0	3.27864	0.416819	3.77476e-15	1.28274e-13	k__Bacteria	p__Proteobacteria	c__Alphaproteobacteria	o__Sphingomonadales	f__Sphingomonadaceae	g__unclassified_Sphingomonadaceae	s__unclassified_Sphingomonadaceae
ASV275	0.140091	0.0025646	4.15605	0.593391	2.48934e-12	6.21841e-11	k__Bacteria	p__Proteobacteria	c__Alphaproteobacteria	o__Sphingomonadales	f__Sphingomonadaceae	g__unclassified_Sphingomonadaceae	s__unclassified_Sphingomonadaceae
ASV5175	0	0.0166699	-2.88937	0.416431	3.96527e-12	9.58783e-11	k__Bacteria	p__Proteobacteria	c__Alphaproteobacteria	o__Sphingomonadales	f__Sphingomonadaceae	g__Sphingobium	s__unclassified_Sphingobium
ASV420	0.017311	0	2.89306	0.431769	2.07743e-11	4.77808e-10	k__Bacteria	p__Proteobacteria	c__Alphaproteobacteria	o__Sphingomonadales	f__Sphingomonadaceae	g__unclassified_Sphingomonadaceae	s__unclassified_Sphingomonadaceae
ASV109	0.0471244	0.797269	-2.40311	0.373168	1.19671e-10	2.48216e-09	k__Bacteria	p__Proteobacteria	c__Alphaproteobacteria	o__Sphingomonadales	f__Sphingomonadaceae	g__Sphingopyxis	s__unclassified_Sphingopyxis
ASV4589	0	0.0163493	-2.82314	0.451096	3.88971e-10	7.68167e-09	k__Bacteria	p__Proteobacteria	c__Alphaproteobacteria	o__Sphingomonadales	f__Sphingomonadaceae	g__Sphingobium	s__unclassified_Sphingobium
ASV1086	0	0.0205168	-2.98649	0.481314	5.4741e-10	1.05349e-08	k__Bacteria	p__Proteobacteria	c__Alphaproteobacteria	o__Sphingomonadales	f__Sphingomonadaceae	g__Sphingobium	s__unclassified_Sphingobium
ASV194	0.0153876	0.234019	-2.27686	0.380694	2.22036e-09	4.04599e-08	k__Bacteria	p__Proteobacteria	c__Alphaproteobacteria	o__Sphingomonadales	f__Sphingomonadaceae	g__unclassified_Sphingomonadaceae	s__unclassified_Sphingomonadaceae
ASV298	0.088158	0.00288517	3.66211	0.631832	6.79098e-09	1.13343e-07	k__Bacteria	p__Proteobacteria	c__Alphaproteobacteria	o__Sphingomonadales	f__Sphingomonadaceae	g__unclassified_Sphingomonadaceae	s__unclassified_Sphingomonadaceae
ASV267	0.0217991	0.220235	-2.28274	0.401644	1.31986e-08	2.1367e-07	k__Bacteria	p__Proteobacteria	c__Alphaproteobacteria	o__Sphingomonadales	f__Sphingomonadaceae	g__unclassified_Sphingomonadaceae	s__unclassified_Sphingomonadaceae
ASV49	0.539847	0.0609091	2.13117	0.384914	3.08144e-08	4.66795e-07	k__Bacteria	p__Proteobacteria	c__Alphaproteobacteria	o__Sphingomonadales	f__Sphingomonadaceae	g__Sphingomonas	s__unclassified_Sphingomonas
ASV40	0.419953	0.034622	1.96258	0.39352	6.12458e-07	8.16323e-06	k__Bacteria	p__Proteobacteria	c__Alphaproteobacteria	o__Sphingomonadales	f__Sphingomonadaceae	g__Sphingobium	s__unclassified_Sphingobium
ASV52	0.590178	0.0516125	1.89761	0.425639	8.26275e-06	9.73971e-05	k__Bacteria	p__Proteobacteria	c__Alphaproteobacteria	o__Sphingomonadales	f__Sphingomonadaceae	g__Sphingopyxis	s__unclassified_Sphingopyxis
ASV182	0.372187	0.0464833	2.13773	0.541652	7.92377e-05	0.000837211	k__Bacteria	p__Proteobacteria	c__Alphaproteobacteria	o__Sphingomonadales	f__Sphingomonadaceae	g__Novosphingobium	s__unclassified_Novosphingobium
ASV1175	0.0432776	0	2.7123	0.725697	0.000185849	0.00187597	k__Bacteria	p__Proteobacteria	c__Alphaproteobacteria	o__Sphingomonadales	f__Sphingomonadaceae	g__unclassified_Sphingomonadaceae	s__unclassified_Sphingomonadaceae
ASV1697	0.00160287	0.00801436	-1.70841	0.473636	0.000309746	0.00301902	k__Bacteria	p__Proteobacteria	c__Alphaproteobacteria	o__Sphingomonadales	f__Sphingomonadaceae	g__Sphingomonas	s__unclassified_Sphingomonas
ASV1167	0.00416747	0.025646	-2.43276	0.752312	0.00122192	0.0107688	k__Bacteria	p__Proteobacteria	c__Alphaproteobacteria	o__Sphingomonadales	f__Sphingomonadaceae	g__Sphingobium	s__unclassified_Sphingobium
ASV739	0.019555	0.106751	-3.30336	1.08357	0.0022992	0.0190188	k__Bacteria	p__Proteobacteria	c__Alphaproteobacteria	o__Sphingomonadales	f__Sphingomonadaceae	g__unclassified_Sphingomonadaceae	s__unclassified_Sphingomonadaceae
ASV966	0.0724498	0.0115407	1.49749	0.504062	0.00296986	0.0240393	k__Bacteria	p__Proteobacteria	c__Alphaproteobacteria	o__Sphingomonadales	f__Sphingomonadaceae	g__Sphingomonas	s__unclassified_Sphingomonas
ASV657	0.0506508	0.0131436	2.59948	0.883863	0.00327107	0.0261408	k__Bacteria	p__Proteobacteria	c__Alphaproteobacteria	o__Sphingomonadales	f__Sphingomonadaceae	g__Novosphingobium	s__unclassified_Novosphingobium
ASV57	0.194589	0.932551	-1.47523	0.521714	0.00468879	0.0351613	k__Bacteria	p__Proteobacteria	c__Alphaproteobacteria	o__Sphingomonadales	f__Sphingomonadaceae	g__Sphingopyxis	s__unclassified_Sphingopyxis
ASV981	0.0609091	0	3.01268	1.08649	0.00555661	0.0402295	k__Bacteria	p__Proteobacteria	c__Alphaproteobacteria	o__Sphingomonadales	f__Sphingomonadaceae	g__unclassified_Sphingomonadaceae	s__unclassified_Sphingomonadaceae
ASV409	0.030134	0	2.58758	0.954495	0.00670935	0.0473926	k__Bacteria	p__Proteobacteria	c__Alphaproteobacteria	o__Sphingomonadales	f__Sphingomonadaceae	g__unclassified_Sphingomonadaceae	s__unclassified_Sphingomonadaceae
ASV6282	0	0.0141053	-2.69599	0.429173	3.34624e-10	6.67832e-09	k__Bacteria	p__Bacteroidota	c__Bacteroidia	o__Sphingobacteriales	f__Sphingobacteriaceae	g__Mucilaginibacter	s__unclassified_Mucilaginibacter
ASV1284	0.010579	0	2.43737	0.418069	5.5408e-09	9.45697e-08	k__Bacteria	p__Bacteroidota	c__Bacteroidia	o__Sphingobacteriales	f__Sphingobacteriaceae	g__unclassified_Sphingobacteriaceae	s__unclassified_Sphingobacteriaceae
ASV255	0.0298134	0.490479	-2.90231	0.630095	4.10193e-06	5.07295e-05	k__Bacteria	p__Bacteroidota	c__Bacteroidia	o__Sphingobacteriales	f__Sphingobacteriaceae	g__Pelobium	s__unclassified_Pelobium
ASV1193	0.00320574	0.047445	-2.05633	0.570948	0.000316248	0.00307446	k__Bacteria	p__Bacteroidota	c__Bacteroidia	o__Sphingobacteriales	f__Sphingobacteriaceae	g__Pedobacter	s__unclassified_Pedobacter
ASV10413	0.00801436	0	1.69824	0.555151	0.00222026	0.0184875	k__Bacteria	p__Bacteroidota	c__Bacteroidia	o__Sphingobacteriales	f__Sphingobacteriaceae	g__Sphingobacterium	s__unclassified_Sphingobacterium
ASV690	0	0.0359043	-3.52332	0.446824	3.10862e-15	1.06598e-13	k__Bacteria	p__Actinobacteriota	c__Thermoleophilia	o__Solirubrobacterales	f__Solirubrobacteraceae	g__Conexibacter	s__unclassified_Conexibacter
ASV1630	0	0.0147464	-2.73284	0.414946	4.51776e-11	1.00241e-09	k__Bacteria	p__Actinobacteriota	c__Thermoleophilia	o__Solirubrobacterales	f__Solirubrobacteraceae	g__Conexibacter	s__unclassified_Conexibacter
ASV5772	0.0160287	0	2.72732	0.492027	2.97262e-08	4.53956e-07	k__Bacteria	p__Actinobacteriota	c__Thermoleophilia	o__Solirubrobacterales	f__Solirubrobacteraceae	g__Solirubrobacter	s__unclassified_Solirubrobacter
ASV1717	0.00448804	0.0221196	-2.20904	0.550412	5.98428e-05	0.00064127	k__Bacteria	p__Actinobacteriota	c__Thermoleophilia	o__Solirubrobacterales	f__Solirubrobacteraceae	g__JCM_18997	s__unclassified_JCM_18997
ASV1353	0.0153876	0.00160287	2.20955	0.615277	0.000329234	0.00317614	k__Bacteria	p__Actinobacteriota	c__Thermoleophilia	o__Solirubrobacterales	f__Solirubrobacteraceae	g__JCM_18997	s__unclassified_JCM_18997
ASV1557	0.00160287	0.0115407	-1.80839	0.639296	0.00467336	0.0351153	k__Bacteria	p__Acidobacteriota	c__Acidobacteriae	o__Solibacterales	f__Solibacteraceae	g__Candidatus_Solibacter	s__unclassified_Candidatus_Solibacter
ASV514	0.00288517	0.194589	-3.9108	0.554725	1.78924e-12	4.52953e-11	k__Bacteria	p__Proteobacteria	c__Alphaproteobacteria	o__Rickettsiales	f__SM2D12	g__uncultured_Phyllobacteriaceae_bacterium	s__uncultured_Phyllobacteriaceae_bacterium
ASV1628	0	0.00705264	-2.0048	0.433004	3.65701e-06	4.53758e-05	k__Bacteria	p__Verrucomicrobiota	c__Chlamydiae	o__Chlamydiales	f__Simkaniaceae	g__Ga0074140	s__Chlamydiae_bacterium_RIFCSPLOWO2_12_FULL_49_12
ASV669	0.0201962	0	2.96751	0.478982	5.81183e-10	1.1128e-08	k__Bacteria	p__Proteobacteria	c__Gammaproteobacteria	o__Burkholderiales	f__SC_I_84	g__unclassified_SC_I_84	s__unclassified_SC_I_84
ASV353	0.00480862	0	1.4021	0.511716	0.00614394	0.0438919	k__Bacteria	p__Bacteroidota	c__Bacteroidia	o__Chitinophagales	f__Saprospiraceae	g__unclassified_Saprospiraceae	s__unclassified_Saprospiraceae
ASV1326	0.0419953	0	3.46223	0.463079	7.63833e-14	2.1663e-12	k__Bacteria	p__Patescibacteria	c__Saccharimonadia	o__Saccharimonadales	f__Saccharimonadaceae	g__TM7a	s__unclassified_TM7a
ASV3730	0.0012823	0.00833494	-1.66254	0.573173	0.0037245	0.0290866	k__Bacteria	p__Proteobacteria	c__Alphaproteobacteria	o__Rickettsiales	f__Rickettsiaceae	g__unclassified_Rickettsiaceae	s__unclassified_Rickettsiaceae
ASV13951	0	0.00448804	-1.70257	0.427308	6.76472e-05	0.000718775	k__Bacteria	p__Bacteroidota	c__Rhodothermia	o__Rhodothermales	f__Rhodothermaceae	g__unclassified_Rhodothermaceae	s__unclassified_Rhodothermaceae
ASV9356	0.000641149	0.00673206	-1.5643	0.543643	0.00400908	0.0310519	k__Bacteria	p__Bacteroidota	c__Rhodothermia	o__Rhodothermales	f__Rhodothermaceae	g__unclassified_Rhodothermaceae	s__unclassified_Rhodothermaceae
ASV1909	0.0208373	0	3.06559	0.434574	1.7355e-12	4.45327e-11	k__Bacteria	p__Proteobacteria	c__Alphaproteobacteria	o__unclassified_Alphaproteobacteria	f__Rhodospirillaceae_bacterium	g__unclassified_Alphaproteobacteria	s__unclassified_Alphaproteobacteria
ASV799	0	0.0266077	-3.15982	0.494681	1.68516e-10	3.41743e-09	k__Bacteria	p__Proteobacteria	c__Alphaproteobacteria	o__unclassified_Alphaproteobacteria	f__Rhodospirillaceae_bacterium	g__unclassified_Alphaproteobacteria	s__unclassified_Alphaproteobacteria
ASV1673	0.0147464	0	2.08972	0.719312	0.00367056	0.0287845	k__Bacteria	p__Proteobacteria	c__Alphaproteobacteria	o__Rhodospirillales	f__Rhodospirillaceae	g__unclassified_Rhodospirillaceae	s__unclassified_Rhodospirillaceae
ASV317	0.000961723	0.46323	-5.62404	0.411967	0	0	k__Bacteria	p__Proteobacteria	c__Gammaproteobacteria	o__Burkholderiales	f__Rhodocyclaceae	g__Azoarcus	s__unclassified_Azoarcus
ASV208	0.00673206	0.132077	-3.74809	0.497509	4.92939e-14	1.45263e-12	k__Bacteria	p__Proteobacteria	c__Alphaproteobacteria	o__Rhodobacterales	f__Rhodobacteraceae	g__Paracoccus	s__unclassified_Paracoccus
ASV130	1.15439	0.225364	1.52192	0.493457	0.00204095	0.0171077	k__Bacteria	p__Proteobacteria	c__Alphaproteobacteria	o__Rhodobacterales	f__Rhodobacteraceae	g__Defluviimonas	s__unclassified_Defluviimonas
ASV1225	0.0512919	0	3.8956	0.447183	0	0	k__Bacteria	p__Proteobacteria	c__Gammaproteobacteria	o__Xanthomonadales	f__Rhodanobacteraceae	g__Chujaibacter	s__unclassified_Chujaibacter
ASV177	0.37411	0.00673206	3.52869	0.417994	0	0	k__Bacteria	p__Proteobacteria	c__Gammaproteobacteria	o__Xanthomonadales	f__Rhodanobacteraceae	g__Chujaibacter	s__unclassified_Chujaibacter
ASV280	0.0490479	0	3.85962	0.420495	0	0	k__Bacteria	p__Proteobacteria	c__Gammaproteobacteria	o__Xanthomonadales	f__Rhodanobacteraceae	g__Rhodanobacter	s__unclassified_Rhodanobacter
ASV290	0.109957	0	4.68903	0.434339	0	0	k__Bacteria	p__Proteobacteria	c__Gammaproteobacteria	o__Xanthomonadales	f__Rhodanobacteraceae	g__Rhodanobacter	s__unclassified_Rhodanobacter
ASV300	0.548823	0	6.28551	0.437088	0	0	k__Bacteria	p__Proteobacteria	c__Gammaproteobacteria	o__Xanthomonadales	f__Rhodanobacteraceae	g__Chujaibacter	s__uncultured_Xanthomonadaceae_bacterium
ASV439	0.118613	0	4.56546	0.480722	0	0	k__Bacteria	p__Proteobacteria	c__Gammaproteobacteria	o__Xanthomonadales	f__Rhodanobacteraceae	g__Rhodanobacter	s__unclassified_Rhodanobacter
ASV507	0.263192	0	5.59953	0.4079	0	0	k__Bacteria	p__Proteobacteria	c__Gammaproteobacteria	o__Xanthomonadales	f__Rhodanobacteraceae	g__Chujaibacter	s__unclassified_Chujaibacter
ASV508	0	0.109316	-4.71445	0.406054	0	0	k__Bacteria	p__Proteobacteria	c__Gammaproteobacteria	o__Xanthomonadales	f__Rhodanobacteraceae	g__Dokdonella	s__unclassified_Dokdonella
ASV599	0	0.0343015	-3.53949	0.413087	0	0	k__Bacteria	p__Proteobacteria	c__Gammaproteobacteria	o__Xanthomonadales	f__Rhodanobacteraceae	g__Dokdonella	s__unclassified_Dokdonella
ASV616	0.12823	0	4.77426	0.456598	0	0	k__Bacteria	p__Proteobacteria	c__Gammaproteobacteria	o__Xanthomonadales	f__Rhodanobacteraceae	g__Rhodanobacter	s__unclassified_Rhodanobacter
ASV775	0.0432776	0	3.72779	0.434361	0	0	k__Bacteria	p__Proteobacteria	c__Gammaproteobacteria	o__Xanthomonadales	f__Rhodanobacteraceae	g__Chujaibacter	s__unclassified_Chujaibacter
ASV2452	0.0330192	0	3.46054	0.418642	2.22045e-16	8.54645e-15	k__Bacteria	p__Proteobacteria	c__Gammaproteobacteria	o__Xanthomonadales	f__Rhodanobacteraceae	g__Chujaibacter	s__uncultured_Xanthomonadaceae_bacterium
ASV854	0.0336603	0	3.48256	0.453691	1.64313e-14	5.12222e-13	k__Bacteria	p__Proteobacteria	c__Gammaproteobacteria	o__Xanthomonadales	f__Rhodanobacteraceae	g__Chujaibacter	s__unclassified_Chujaibacter
ASV1801	0.0381484	0	3.58749	0.474801	4.17444e-14	1.24968e-12	k__Bacteria	p__Proteobacteria	c__Gammaproteobacteria	o__Xanthomonadales	f__Rhodanobacteraceae	g__Chujaibacter	s__unclassified_Chujaibacter
ASV2173	0	0.0250048	-3.21935	0.463492	3.76121e-12	9.1531e-11	k__Bacteria	p__Proteobacteria	c__Gammaproteobacteria	o__Xanthomonadales	f__Rhodanobacteraceae	g__unclassified_Rhodanobacteraceae	s__unclassified_Rhodanobacteraceae
ASV100	0.0259665	1.08034	-3.76085	0.556894	1.44562e-11	3.34533e-10	k__Bacteria	p__Proteobacteria	c__Gammaproteobacteria	o__Xanthomonadales	f__Rhodanobacteraceae	g__Rhodanobacter	s__unclassified_Rhodanobacter
ASV274	0.0682824	0.000641149	3.75825	0.567736	3.59883e-11	8.17759e-10	k__Bacteria	p__Proteobacteria	c__Gammaproteobacteria	o__Xanthomonadales	f__Rhodanobacteraceae	g__Chujaibacter	s__unclassified_Chujaibacter
ASV532	0.16157	0.0224402	1.97852	0.383617	2.50208e-07	3.43194e-06	k__Bacteria	p__Proteobacteria	c__Gammaproteobacteria	o__Xanthomonadales	f__Rhodanobacteraceae	g__Chujaibacter	s__unclassified_Chujaibacter
ASV195	0.5578	0.0887991	1.80101	0.366114	8.6868e-07	1.13773e-05	k__Bacteria	p__Proteobacteria	c__Gammaproteobacteria	o__Xanthomonadales	f__Rhodanobacteraceae	g__Chujaibacter	s__unclassified_Chujaibacter
ASV120	0.592422	0.101622	1.79675	0.401157	7.5027e-06	9.0416e-05	k__Bacteria	p__Proteobacteria	c__Gammaproteobacteria	o__Xanthomonadales	f__Rhodanobacteraceae	g__Chujaibacter	s__unclassified_Chujaibacter
ASV81	0.328589	0.0605886	1.64498	0.383581	1.79903e-05	0.000205013	k__Bacteria	p__Proteobacteria	c__Gammaproteobacteria	o__Xanthomonadales	f__Rhodanobacteraceae	g__unclassified_Rhodanobacteraceae	s__unclassified_Rhodanobacteraceae
ASV880	0.123101	0	3.36323	0.883099	0.000139846	0.00144125	k__Bacteria	p__Proteobacteria	c__Gammaproteobacteria	o__Xanthomonadales	f__Rhodanobacteraceae	g__Chujaibacter	s__unclassified_Chujaibacter
ASV358	0.137847	0.00480862	2.36054	0.651606	0.000291591	0.00286427	k__Bacteria	p__Proteobacteria	c__Gammaproteobacteria	o__Xanthomonadales	f__Rhodanobacteraceae	g__Dokdonella	s__unclassified_Dokdonella
ASV210	0.192986	0.70847	-1.28588	0.393689	0.00108992	0.00971911	k__Bacteria	p__Proteobacteria	c__Gammaproteobacteria	o__Xanthomonadales	f__Rhodanobacteraceae	g__Chujaibacter	s__unclassified_Chujaibacter
ASV383	0.0198756	0.00448804	2.21571	0.713639	0.00190406	0.0161034	k__Bacteria	p__Proteobacteria	c__Gammaproteobacteria	o__Xanthomonadales	f__Rhodanobacteraceae	g__Rhodanobacter	s__unclassified_Rhodanobacter
ASV9866	0.00737321	0.000641149	1.63261	0.534444	0.00225217	0.0186708	k__Bacteria	p__Proteobacteria	c__Gammaproteobacteria	o__Xanthomonadales	f__Rhodanobacteraceae	g__Mizugakiibacter	s__uncultured_Xanthomonadaceae_bacterium
ASV60	0.14522	0.529589	-1.3395	0.442968	0.00249524	0.0205503	k__Bacteria	p__Proteobacteria	c__Gammaproteobacteria	o__Xanthomonadales	f__Rhodanobacteraceae	g__Dokdonella	s__unclassified_Dokdonella
ASV28	0.346862	0.980637	-1.06156	0.372064	0.00432848	0.0329839	k__Bacteria	p__Proteobacteria	c__Gammaproteobacteria	o__Xanthomonadales	f__Rhodanobacteraceae	g__Dokdonella	s__unclassified_Dokdonella
ASV469	0.00961723	0	1.75395	0.621863	0.00479522	0.0358881	k__Bacteria	p__Proteobacteria	c__Gammaproteobacteria	o__Xanthomonadales	f__Rhodanobacteraceae	g__Rhodanobacter	s__unclassified_Rhodanobacter
ASV1513	0	0.00897609	-2.26553	0.416285	5.26105e-08	7.75183e-07	k__Bacteria	p__Proteobacteria	c__Alphaproteobacteria	o__Rhizobiales	f__Rhizobiales_Incertae_Sedis	g__Bauldia	s__unclassified_Bauldia
ASV479	0.0160287	0.0868757	-2.96041	0.57981	3.29359e-07	4.46885e-06	k__Bacteria	p__Proteobacteria	c__Alphaproteobacteria	o__Rhizobiales	f__Rhizobiales_Incertae_Sedis	g__Bauldia	s__unclassified_Bauldia
ASV1153	0.0179522	0.00577034	2.05163	0.755188	0.00659331	0.0466603	k__Bacteria	p__Proteobacteria	c__Alphaproteobacteria	o__Rhizobiales	f__Rhizobiales_Incertae_Sedis	g__Bauldia	s__unclassified_Bauldia
ASV2069	0	0.0310957	-3.46476	0.421575	2.22045e-16	8.54645e-15	k__Bacteria	p__Proteobacteria	c__Alphaproteobacteria	o__Rhizobiales	f__Rhizobiaceae	g__unclassified_Rhizobiaceae	s__unclassified_Rhizobiaceae
ASV887	0	0.0310957	-3.39022	0.431749	3.9968e-15	1.33415e-13	k__Bacteria	p__Proteobacteria	c__Alphaproteobacteria	o__Rhizobiales	f__Rhizobiaceae	g__Mesorhizobium	s__unclassified_Mesorhizobium
ASV263	0.0243637	0	3.2428	0.413349	4.21885e-15	1.39592e-13	k__Bacteria	p__Proteobacteria	c__Alphaproteobacteria	o__Rhizobiales	f__Rhizobiaceae	g__unclassified_Rhizobiaceae	s__unclassified_Rhizobiaceae
ASV125	0.015067	0.566776	-5.00396	0.698104	7.61391e-13	2.0514e-11	k__Bacteria	p__Proteobacteria	c__Alphaproteobacteria	o__Rhizobiales	f__Rhizobiaceae	g__Mesorhizobium	s__unclassified_Mesorhizobium
ASV863	0	0.0266077	-3.20848	0.480326	2.39262e-11	5.46967e-10	k__Bacteria	p__Proteobacteria	c__Alphaproteobacteria	o__Rhizobiales	f__Rhizobiaceae	g__unclassified_Rhizobiaceae	s__unclassified_Rhizobiaceae
ASV4244	0	0.0108995	-2.45267	0.422716	6.5463e-09	1.10235e-07	k__Bacteria	p__Proteobacteria	c__Alphaproteobacteria	o__Rhizobiales	f__Rhizobiaceae	g__Mesorhizobium	s__unclassified_Mesorhizobium
ASV1064	0.00769379	0.0487273	-2.75802	0.626346	1.0659e-05	0.000124092	k__Bacteria	p__Proteobacteria	c__Alphaproteobacteria	o__Rhizobiales	f__Rhizobiaceae	g__unclassified_Rhizobiaceae	s__unclassified_Rhizobiaceae
ASV229	0.197474	0.0118613	4.10629	0.972445	2.4145e-05	0.00027268	k__Bacteria	p__Proteobacteria	c__Alphaproteobacteria	o__Rhizobiales	f__Rhizobiaceae	g__unclassified_Rhizobiaceae	s__unclassified_Rhizobiaceae
ASV51	0.107392	0.0246842	1.45857	0.375405	0.000102194	0.00107375	k__Bacteria	p__Proteobacteria	c__Alphaproteobacteria	o__Rhizobiales	f__Rhizobiaceae	g__Allorhizobium_Neorhizobium_Pararhizobium_Rhizobium	s__unclassified_Allorhizobium_Neorhizobium_Pararhizobium_Rhizobium
ASV251	0.104187	0.0125024	1.53432	0.421719	0.000274491	0.00271042	k__Bacteria	p__Proteobacteria	c__Alphaproteobacteria	o__Rhizobiales	f__Rhizobiaceae	g__unclassified_Rhizobiaceae	s__unclassified_Rhizobiaceae
ASV3762	0.0246842	0	2.38085	0.674665	0.000417233	0.00399442	k__Bacteria	p__Proteobacteria	c__Alphaproteobacteria	o__Rhizobiales	f__Rhizobiaceae	g__unclassified_Rhizobiaceae	s__unclassified_Rhizobiaceae
ASV306	0.0349426	0.232096	-1.59246	0.461057	0.000552485	0.00514561	k__Bacteria	p__Proteobacteria	c__Alphaproteobacteria	o__Rhizobiales	f__Rhizobiaceae	g__unclassified_Rhizobiaceae	s__unclassified_Rhizobiaceae
ASV35	0.0137847	0.00192345	2.08233	0.605697	0.000586236	0.00543313	k__Bacteria	p__Proteobacteria	c__Alphaproteobacteria	o__Rhizobiales	f__Rhizobiaceae	g__Candidatus_Liberibacter	s__Candidatus_Liberibacter_asiaticus
ASV8366	0	0.00288517	-1.35813	0.422251	0.00129809	0.0113081	k__Bacteria	p__Proteobacteria	c__Alphaproteobacteria	o__Rhizobiales	f__Rhizobiaceae	g__Mesorhizobium	s__unclassified_Mesorhizobium
ASV5	2.8592	9.42361	-1.16072	0.371729	0.00179332	0.0152351	k__Bacteria	p__Proteobacteria	c__Alphaproteobacteria	o__Rhizobiales	f__Rhizobiaceae	g__unclassified_Rhizobiaceae	s__unclassified_Rhizobiaceae
ASV45	0.341732	1.00212	-1.07236	0.349471	0.00215123	0.0179713	k__Bacteria	p__Proteobacteria	c__Alphaproteobacteria	o__Rhizobiales	f__Rhizobiaceae	g__Mesorhizobium	s__unclassified_Mesorhizobium
ASV149	0.115407	0.467398	-1.52015	0.533547	0.00438379	0.033338	k__Bacteria	p__Proteobacteria	c__Alphaproteobacteria	o__Rhizobiales	f__Rhizobiaceae	g__unclassified_Rhizobiaceae	s__unclassified_Rhizobiaceae
ASV869	0.00609091	0.02789	-1.62703	0.590146	0.00583341	0.0419916	k__Bacteria	p__Proteobacteria	c__Alphaproteobacteria	o__Rhizobiales	f__Rhizobiaceae	g__Allorhizobium_Neorhizobium_Pararhizobium_Rhizobium	s__unclassified_Allorhizobium_Neorhizobium_Pararhizobium_Rhizobium
ASV1571	0	0.0208373	-2.18131	0.809186	0.00702436	0.0492488	k__Bacteria	p__Proteobacteria	c__Alphaproteobacteria	o__Rhizobiales	f__Rhizobiaceae	g__unclassified_Rhizobiaceae	s__unclassified_Rhizobiaceae
ASV663	0	0.0272488	-3.28832	0.421863	6.43929e-15	2.07598e-13	k__Bacteria	p__Proteobacteria	c__Alphaproteobacteria	o__Reyranellales	f__Reyranellaceae	g__Reyranella	s__unclassified_Reyranella
ASV1058	0.00609091	0.0634737	-3.10719	0.697833	8.48265e-06	9.96777e-05	k__Bacteria	p__Actinobacteriota	c__Actinobacteria	o__Pseudonocardiales	f__Pseudonocardiaceae	g__Lechevalieria	s__unclassified_Lechevalieria
ASV3119	0	0.0108995	-2.32188	0.539543	1.68178e-05	0.000192817	k__Bacteria	p__Actinobacteriota	c__Actinobacteria	o__Pseudonocardiales	f__Pseudonocardiaceae	g__Pseudonocardia	s__unclassified_Pseudonocardia
ASV344	0.13945	0.00737321	2.91626	0.409926	1.12621e-12	2.9916e-11	k__Bacteria	p__Proteobacteria	c__Gammaproteobacteria	o__Pseudomonadales	f__Pseudomonadaceae	g__Pseudomonas	s__unclassified_Pseudomonas
ASV993	0	0.070847	-3.03437	1.08227	0.00505163	0.0373176	k__Bacteria	p__Proteobacteria	c__Gammaproteobacteria	o__Pseudomonadales	f__Pseudomonadaceae	g__Pseudomonas	s__unclassified_Pseudomonas
ASV1057	0	0.010579	-2.46483	0.406887	1.38027e-09	2.55214e-08	k__Bacteria	p__Proteobacteria	c__Gammaproteobacteria	o__Pseudomonadales	f__Pseudohongiellaceae	g__BIyi10	s__unclassified_BIyi10
ASV946	0.0480862	0	3.8977	0.408654	0	0	k__Bacteria	p__Myxococcota	c__Polyangia	o__Polyangiales	f__Polyangiaceae	g__Pajaroellobacter	s__unclassified_Pajaroellobacter
ASV6015	0	0.0115407	-2.25501	0.527598	1.91909e-05	0.000218036	k__Bacteria	p__Planctomycetota	c__Phycisphaerae	o__Phycisphaerales	f__Phycisphaeraceae	g__SM1A02	s__unclassified_SM1A02
ASV761	0.0153876	0.0705264	-1.50329	0.413786	0.000280121	0.00275879	k__Bacteria	p__Planctomycetota	c__Phycisphaerae	o__Phycisphaerales	f__Phycisphaeraceae	g__SM1A02	s__unclassified_SM1A02
ASV5232	0.0192345	0	2.32486	0.67025	0.000523084	0.00490814	k__Bacteria	p__Planctomycetota	c__Phycisphaerae	o__Phycisphaerales	f__Phycisphaeraceae	g__SM1A02	s__unclassified_SM1A02
ASV2661	0.00480862	0.00224402	1.11851	0.386112	0.00376912	0.0293742	k__Bacteria	p__Planctomycetota	c__Phycisphaerae	o__Phycisphaerales	f__Phycisphaeraceae	g__SM1A02	s__unclassified_SM1A02
ASV6023	0.0169904	0	2.08679	0.627239	0.000878017	0.00788543	k__Bacteria	p__Proteobacteria	c__Alphaproteobacteria	o__Parvibaculales	f__Parvibaculaceae	g__Parvibaculum	s__uncultured_Alphaproteobacteria_bacterium
ASV3168	0	0.0208373	-3.07144	0.436808	2.04237e-12	5.13587e-11	k__Bacteria	p__Firmicutes	c__Bacilli	o__Paenibacillales	f__Paenibacillaceae	g__Paenibacillus	s__Paenibacillus_sp._R12_2
ASV213	0.0570623	0	4.03836	0.412404	0	0	k__Bacteria	p__Proteobacteria	c__Gammaproteobacteria	o__Burkholderiales	f__Oxalobacteraceae	g__Massilia	s__uncultured_Telluria_sp.
ASV400	0.411618	0	5.54888	0.658595	0	0	k__Bacteria	p__Proteobacteria	c__Gammaproteobacteria	o__Burkholderiales	f__Oxalobacteraceae	g__Herminiimonas	s__unclassified_Herminiimonas
ASV1085	0.0237225	0	3.19718	0.423332	4.26326e-14	1.26622e-12	k__Bacteria	p__Proteobacteria	c__Gammaproteobacteria	o__Burkholderiales	f__Oxalobacteraceae	g__unclassified_Oxalobacteraceae	s__unclassified_Oxalobacteraceae
ASV6432	0.012823	0	2.57106	0.458389	2.03599e-08	3.17346e-07	k__Bacteria	p__Proteobacteria	c__Gammaproteobacteria	o__Burkholderiales	f__Oxalobacteraceae	g__Noviherbaspirillum	s__unclassified_Noviherbaspirillum
ASV224	0.00737321	0	2.10381	0.4223	6.29987e-07	8.36729e-06	k__Bacteria	p__Proteobacteria	c__Gammaproteobacteria	o__Burkholderiales	f__Oxalobacteraceae	g__Massilia	s__unclassified_Massilia
ASV200	0.0336603	0	2.68208	0.954055	0.00493502	0.0366612	k__Bacteria	p__Proteobacteria	c__Gammaproteobacteria	o__Burkholderiales	f__Oxalobacteraceae	g__Massilia	s__uncultured_Telluria_sp.
ASV9398	0.00160287	0.00673206	-1.63564	0.581854	0.00493741	0.0366612	k__Bacteria	p__Proteobacteria	c__Gammaproteobacteria	o__Burkholderiales	f__Oxalobacteraceae	g__unclassified_Oxalobacteraceae	s__unclassified_Oxalobacteraceae
ASV257	0.499455	0	6.23317	0.40848	0	0	k__Bacteria	p__Bacteroidota	c__Bacteroidia	o__Flavobacteriales	f__NS9_marine_group	g__unclassified_NS9_marine_group	s__unclassified_NS9_marine_group
ASV1642	0	0.02789	-3.36335	0.407725	2.22045e-16	8.54645e-15	k__Bacteria	p__Actinobacteriota	c__Actinobacteria	o__Propionibacteriales	f__Nocardioidaceae	g__Nocardioides	s__unclassified_Nocardioides
ASV1302	0.00288517	0.045201	-3.0493	0.544437	2.1333e-08	3.29787e-07	k__Bacteria	p__Actinobacteriota	c__Actinobacteria	o__Propionibacteriales	f__Nocardioidaceae	g__Nocardioides	s__unclassified_Nocardioides
ASV1002	0	0.0211579	-2.21993	0.82279	0.0069747	0.0489918	k__Bacteria	p__Actinobacteriota	c__Actinobacteria	o__Propionibacteriales	f__Nocardioidaceae	g__Nocardioides	s__unclassified_Nocardioides
ASV1150	0	0.0333397	-3.52718	0.410035	0	0	k__Bacteria	p__Proteobacteria	c__Gammaproteobacteria	o__Burkholderiales	f__Nitrosomonadaceae	g__MND1	s__unclassified_MND1
ASV2859	0	0.015067	-2.79287	0.410825	1.05937e-11	2.46664e-10	k__Bacteria	p__Proteobacteria	c__Gammaproteobacteria	o__Burkholderiales	f__Nitrosomonadaceae	g__MND1	s__unclassified_MND1
ASV2812	0	0.0108995	-2.48801	0.414919	2.01783e-09	3.69478e-08	k__Bacteria	p__Proteobacteria	c__Gammaproteobacteria	o__Burkholderiales	f__Nitrosomonadaceae	g__Nitrosospira	s__unclassified_Nitrosospira
ASV4906	0	0.00577034	-1.90209	0.424785	7.54295e-06	9.06115e-05	k__Bacteria	p__Proteobacteria	c__Gammaproteobacteria	o__Burkholderiales	f__Nitrosomonadaceae	g__Nitrosospira	s__unclassified_Nitrosospira
ASV1255	0.00384689	0.0230814	-2.2825	0.525856	1.42128e-05	0.00016445	k__Bacteria	p__Proteobacteria	c__Gammaproteobacteria	o__Burkholderiales	f__Nitrosomonadaceae	g__Nitrosospira	s__unclassified_Nitrosospira
ASV3344	0.019555	0	2.18672	0.680887	0.00132012	0.0114735	k__Bacteria	p__Proteobacteria	c__Gammaproteobacteria	o__Burkholderiales	f__Nitrosomonadaceae	g__Nitrosospira	s__unclassified_Nitrosospira
ASV1591	0.02789	0	2.55446	0.920913	0.00554	0.0401863	k__Bacteria	p__Proteobacteria	c__Gammaproteobacteria	o__Burkholderiales	f__Nitrosomonadaceae	g__Nitrosospira	s__unclassified_Nitrosospira
ASV1273	0	0.0221196	-2.23554	0.822189	0.00654774	0.0465124	k__Bacteria	p__Proteobacteria	c__Gammaproteobacteria	o__Burkholderiales	f__Nitrosomonadaceae	g__IS_44	s__unclassified_IS_44
ASV1203	0.0403924	0	3.70546	0.424715	0	0	k__Bacteria	p__Actinobacteriota	c__Actinobacteria	o__Frankiales	f__Nakamurellaceae	g__Nakamurella	s__unclassified_Nakamurella
ASV7524	0	0.00929666	-2.31365	0.41257	2.04793e-08	3.17893e-07	k__Bacteria	p__Actinobacteriota	c__Actinobacteria	o__Corynebacteriales	f__Mycobacteriaceae	g__Mycobacterium	s__unclassified_Mycobacterium
ASV1622	0.00544977	0	1.47422	0.525854	0.00505549	0.0373176	k__Bacteria	p__Actinobacteriota	c__Actinobacteria	o__Corynebacteriales	f__Mycobacteriaceae	g__Mycobacterium	s__unclassified_Mycobacterium
ASV9210	0.000320574	0.00673206	-1.70323	0.422154	5.46904e-05	0.000591095	k__Bacteria	p__Proteobacteria	c__Alphaproteobacteria	o__Rickettsiales	f__Mitochondria	g__unclassified_Mitochondria	s__unclassified_Mitochondria
ASV9699	0	0.00897609	-2.19245	0.503688	1.34416e-05	0.000156005	k__Bacteria	p__Bacteroidota	c__Bacteroidia	o__Cytophagales	f__Microscillaceae	g__unclassified_Microscillaceae	s__unclassified_Microscillaceae
ASV10916	0.00641149	0.000320574	1.75483	0.472339	0.000203043	0.00202078	k__Bacteria	p__Bacteroidota	c__Bacteroidia	o__Cytophagales	f__Microscillaceae	g__unclassified_Microscillaceae	s__unclassified_Microscillaceae
ASV477	0.0169904	0.0519331	-1.12022	0.353015	0.00150726	0.0129804	k__Bacteria	p__Bacteroidota	c__Bacteroidia	o__Cytophagales	f__Microscillaceae	g__unclassified_Microscillaceae	s__uncultured_Cytophagaceae_bacterium
ASV2263	0.0230814	0	2.29691	0.744062	0.00202198	0.0170244	k__Bacteria	p__Bacteroidota	c__Bacteroidia	o__Cytophagales	f__Microscillaceae	g__unclassified_Microscillaceae	s__unclassified_Microscillaceae
ASV1328	0.0589857	0	4.11133	0.406394	0	0	k__Bacteria	p__Proteobacteria	c__Alphaproteobacteria	o__Micropepsales	f__Micropepsaceae	g__Micropepsis	s__unclassified_Micropepsis
ASV238	0	0.0512919	-3.92561	0.41587	0	0	k__Bacteria	p__Proteobacteria	c__Alphaproteobacteria	o__Micropepsales	f__Micropepsaceae	g__Micropepsis	s__unclassified_Micropepsis
ASV567	0.0657178	0.000961723	3.80622	0.501154	3.08642e-14	9.38869e-13	k__Bacteria	p__Proteobacteria	c__Alphaproteobacteria	o__Micropepsales	f__Micropepsaceae	g__unclassified_Micropepsaceae	s__unclassified_Micropepsaceae
ASV4104	0.0131436	0	2.60444	0.426323	1.00211e-09	1.87127e-08	k__Bacteria	p__Proteobacteria	c__Alphaproteobacteria	o__Micropepsales	f__Micropepsaceae	g__unclassified_Micropepsaceae	s__unclassified_Micropepsaceae
ASV546	0.0528948	0.0112201	1.42967	0.386262	0.000214496	0.00212915	k__Bacteria	p__Proteobacteria	c__Alphaproteobacteria	o__Micropepsales	f__Micropepsaceae	g__unclassified_Micropepsaceae	s__uncultured_Acidobacterium_sp.
ASV1094	0.00480862	0.0121818	-1.64699	0.563309	0.00345816	0.0274038	k__Bacteria	p__Proteobacteria	c__Alphaproteobacteria	o__Micropepsales	f__Micropepsaceae	g__unclassified_Micropepsaceae	s__Rhizobiales_bacterium_WWH35
ASV1940	0.0259665	0	2.51275	0.87757	0.00419242	0.0322731	k__Bacteria	p__Proteobacteria	c__Alphaproteobacteria	o__Micropepsales	f__Micropepsaceae	g__unclassified_Micropepsaceae	s__unclassified_Micropepsaceae
ASV10414	0.00577034	0	1.50355	0.525369	0.00421132	0.0323525	k__Bacteria	p__Proteobacteria	c__Alphaproteobacteria	o__Micropepsales	f__Micropepsaceae	g__unclassified_Micropepsaceae	s__unclassified_Micropepsaceae
ASV1081	0.0217991	0.00320574	1.43487	0.528065	0.00658321	0.0466603	k__Bacteria	p__Proteobacteria	c__Alphaproteobacteria	o__Micropepsales	f__Micropepsaceae	g__unclassified_Micropepsaceae	s__uncultured_Alphaproteobacteria_bacterium
ASV1544	0.0506508	0	3.9658	0.407528	0	0	k__Bacteria	p__Actinobacteriota	c__Actinobacteria	o__Micromonosporales	f__Micromonosporaceae	g__unclassified_Micromonosporaceae	s__unclassified_Micromonosporaceae
ASV341	0	0.458421	-6.01812	0.442631	0	0	k__Bacteria	p__Actinobacteriota	c__Actinobacteria	o__Micromonosporales	f__Micromonosporaceae	g__unclassified_Micromonosporaceae	s__unclassified_Micromonosporaceae
ASV10231	0	0.00865551	-2.28618	0.416722	4.10908e-08	6.12627e-07	k__Bacteria	p__Actinobacteriota	c__Actinobacteria	o__Micromonosporales	f__Micromonosporaceae	g__unclassified_Micromonosporaceae	s__unclassified_Micromonosporaceae
ASV855	0.0509713	0.00416747	2.01884	0.420074	1.54037e-06	1.97628e-05	k__Bacteria	p__Actinobacteriota	c__Actinobacteria	o__Micromonosporales	f__Micromonosporaceae	g__unclassified_Micromonosporaceae	s__unclassified_Micromonosporaceae
ASV392	0.0224402	0.0839905	-1.27681	0.377204	0.000711949	0.00650235	k__Bacteria	p__Actinobacteriota	c__Actinobacteria	o__Micromonosporales	f__Micromonosporaceae	g__unclassified_Micromonosporaceae	s__unclassified_Micromonosporaceae
ASV585	0.0490479	0	2.93335	1.03047	0.00441853	0.0335346	k__Bacteria	p__Actinobacteriota	c__Actinobacteria	o__Micromonosporales	f__Micromonosporaceae	g__Actinoplanes	s__unclassified_Actinoplanes
ASV1560	0	0.0160287	-2.83682	0.41238	6.02163e-12	1.43757e-10	k__Bacteria	p__Actinobacteriota	c__Actinobacteria	o__Micrococcales	f__Microbacteriaceae	g__Microbacterium	s__unclassified_Microbacterium
ASV2144	0	0.0160287	-2.69837	0.507803	1.07356e-07	1.51666e-06	k__Bacteria	p__Actinobacteriota	c__Actinobacteria	o__Micrococcales	f__Microbacteriaceae	g__Humibacter	s__unclassified_Humibacter
ASV1331	0.00352632	0.0169904	-1.47858	0.359268	3.86279e-05	0.000422332	k__Bacteria	p__Actinobacteriota	c__Actinobacteria	o__Micrococcales	f__Microbacteriaceae	g__Agromyces	s__unclassified_Agromyces
ASV6411	0	0.00641149	-1.99259	0.434332	4.48154e-06	5.5243e-05	k__Bacteria	p__Proteobacteria	c__Alphaproteobacteria	o__Micavibrionales	f__Micavibrionaceae	g__unclassified_Micavibrionaceae	s__unclassified_Micavibrionaceae
ASV343	0.00160287	0.229531	-4.78918	0.592563	6.66134e-16	2.48778e-14	k__Bacteria	p__Proteobacteria	c__Gammaproteobacteria	o__Burkholderiales	f__Methylophilaceae	g__Methylotenera	s__uncultured_beta_proteobacterium
ASV1712	0.0025646	0.0243637	-2.38283	0.441945	6.97953e-08	1.01648e-06	k__Bacteria	p__Proteobacteria	c__Gammaproteobacteria	o__Burkholderiales	f__Methylophilaceae	g__Methylobacillus	s__unclassified_Methylobacillus
ASV2284	0	0.0298134	-3.0229	0.608475	6.7651e-07	8.92236e-06	k__Bacteria	p__Proteobacteria	c__Gammaproteobacteria	o__Burkholderiales	f__Methylophilaceae	g__Methylophilus	s__unclassified_Methylophilus
ASV623	0.00801436	0.0282106	-1.25016	0.443926	0.00486022	0.0363024	k__Bacteria	p__Proteobacteria	c__Gammaproteobacteria	o__Burkholderiales	f__Methylophilaceae	g__unclassified_Methylophilaceae	s__unclassified_Methylophilaceae
ASV324	0	0.0974546	-4.60314	0.423234	0	0	k__Bacteria	p__Patescibacteria	c__Saccharimonadia	o__Saccharimonadales	f__LWQ8	g__unclassified_LWQ8	s__unclassified_LWQ8
ASV369	0.112201	0	4.71292	0.419147	0	0	k__Bacteria	p__Patescibacteria	c__Saccharimonadia	o__Saccharimonadales	f__LWQ8	g__unclassified_LWQ8	s__unclassified_LWQ8
ASV428	0.383728	0	5.66012	0.457489	0	0	k__Bacteria	p__Patescibacteria	c__Saccharimonadia	o__Saccharimonadales	f__LWQ8	g__unclassified_LWQ8	s__unclassified_LWQ8
ASV728	0.115407	0	4.77044	0.414174	0	0	k__Bacteria	p__Patescibacteria	c__Saccharimonadia	o__Saccharimonadales	f__LWQ8	g__unclassified_LWQ8	s__unclassified_LWQ8
ASV968	0.0554594	0	3.98579	0.435446	0	0	k__Bacteria	p__Patescibacteria	c__Saccharimonadia	o__Saccharimonadales	f__LWQ8	g__unclassified_LWQ8	s__unclassified_LWQ8
ASV2790	0	0.025646	-3.28597	0.412	1.55431e-15	5.53101e-14	k__Bacteria	p__Patescibacteria	c__Saccharimonadia	o__Saccharimonadales	f__LWQ8	g__unclassified_LWQ8	s__unclassified_LWQ8
ASV1449	0.0362249	0	3.51839	0.444924	2.66454e-15	9.30614e-14	k__Bacteria	p__Patescibacteria	c__Saccharimonadia	o__Saccharimonadales	f__LWQ8	g__unclassified_LWQ8	s__unclassified_LWQ8
ASV418	0.0900814	0	4.20048	0.537012	5.10703e-15	1.6751e-13	k__Bacteria	p__Patescibacteria	c__Saccharimonadia	o__Saccharimonadales	f__LWQ8	g__unclassified_LWQ8	s__unclassified_LWQ8
ASV1764	0	0.0234019	-3.1746	0.420038	4.08562e-14	1.23288e-12	k__Bacteria	p__Patescibacteria	c__Saccharimonadia	o__Saccharimonadales	f__LWQ8	g__unclassified_LWQ8	s__unclassified_LWQ8
ASV5176	0	0.0163493	-2.83976	0.431943	4.88551e-11	1.07154e-09	k__Bacteria	p__Patescibacteria	c__Saccharimonadia	o__Saccharimonadales	f__LWQ8	g__unclassified_LWQ8	s__unclassified_LWQ8
ASV4211	0.0185933	0	2.9147	0.461678	2.73188e-10	5.48119e-09	k__Bacteria	p__Patescibacteria	c__Saccharimonadia	o__Saccharimonadales	f__LWQ8	g__unclassified_LWQ8	s__unclassified_LWQ8
ASV5464	0	0.0153876	-2.77776	0.445549	4.53302e-10	8.85935e-09	k__Bacteria	p__Patescibacteria	c__Saccharimonadia	o__Saccharimonadales	f__LWQ8	g__unclassified_LWQ8	s__unclassified_LWQ8
ASV947	0	0.0163493	-2.79101	0.468742	2.61264e-09	4.73792e-08	k__Bacteria	p__Patescibacteria	c__Saccharimonadia	o__Saccharimonadales	f__LWQ8	g__unclassified_LWQ8	s__unclassified_LWQ8
ASV1400	0.00993781	0	2.39478	0.410621	5.47329e-09	9.3842e-08	k__Bacteria	p__Patescibacteria	c__Saccharimonadia	o__Saccharimonadales	f__LWQ8	g__uncultured_Candidatus_Saccharibacteria_bacterium	s__uncultured_Candidatus_Saccharibacteria_bacterium
ASV6966	0.0137847	0	2.61101	0.456534	1.07029e-08	1.75527e-07	k__Bacteria	p__Patescibacteria	c__Saccharimonadia	o__Saccharimonadales	f__LWQ8	g__unclassified_LWQ8	s__unclassified_LWQ8
ASV6059	0	0.0141053	-2.54366	0.470393	6.39007e-08	9.34237e-07	k__Bacteria	p__Patescibacteria	c__Saccharimonadia	o__Saccharimonadales	f__LWQ8	g__unclassified_LWQ8	s__unclassified_LWQ8
ASV11447	0.00801436	0	2.18451	0.419306	1.89024e-07	2.631e-06	k__Bacteria	p__Patescibacteria	c__Saccharimonadia	o__Saccharimonadales	f__LWQ8	g__unclassified_LWQ8	s__unclassified_LWQ8
ASV11135	0.00673206	0	2.02108	0.424856	1.96405e-06	2.49441e-05	k__Bacteria	p__Patescibacteria	c__Saccharimonadia	o__Saccharimonadales	f__LWQ8	g__unclassified_LWQ8	s__unclassified_LWQ8
ASV5144	0.0182727	0	2.15805	0.713378	0.00248538	0.0205139	k__Bacteria	p__Patescibacteria	c__Saccharimonadia	o__Saccharimonadales	f__LWQ8	g__unclassified_LWQ8	s__unclassified_LWQ8
ASV9900	0.00929666	0	1.65909	0.593571	0.0051885	0.0380759	k__Bacteria	p__Patescibacteria	c__Saccharimonadia	o__Saccharimonadales	f__LWQ8	g__unclassified_LWQ8	s__unclassified_LWQ8
ASV245	0	0.0217991	-2.35587	0.874634	0.00706964	0.0494744	k__Bacteria	p__Patescibacteria	c__Saccharimonadia	o__Saccharimonadales	f__LWQ8	g__unclassified_LWQ8	s__unclassified_LWQ8
ASV5417	0.000961723	0.0134641	-2.00733	0.449625	8.02735e-06	9.58202e-05	k__Bacteria	p__Gemmatimonadota	c__Longimicrobia	o__Longimicrobiales	f__Longimicrobiaceae	g__unclassified_Longimicrobiaceae	s__unclassified_Longimicrobiaceae
ASV2791	0	0.00993781	-2.13129	0.509836	2.91057e-05	0.000325777	k__Bacteria	p__Gemmatimonadota	c__Longimicrobia	o__Longimicrobiales	f__Longimicrobiaceae	g__unclassified_Longimicrobiaceae	s__unclassified_Longimicrobiaceae
ASV9457	0	0.0025646	-1.25282	0.423002	0.00305911	0.0247087	k__Bacteria	p__Gemmatimonadota	c__Longimicrobia	o__Longimicrobiales	f__Longimicrobiaceae	g__unclassified_Longimicrobiaceae	s__unclassified_Longimicrobiaceae
ASV2053	0.0391101	0	3.61161	0.421484	0	0	k__Bacteria	p__Proteobacteria	c__Gammaproteobacteria	o__Legionellales	f__Legionellaceae	g__Legionella	s__unclassified_Legionella
ASV574	0.0378278	0	3.68081	0.406779	0	0	k__Bacteria	p__Proteobacteria	c__Gammaproteobacteria	o__Legionellales	f__Legionellaceae	g__Legionella	s__unclassified_Legionella
ASV4748	0.012823	0	2.55988	0.437296	4.80253e-09	8.3097e-08	k__Bacteria	p__Proteobacteria	c__Gammaproteobacteria	o__Legionellales	f__Legionellaceae	g__Legionella	s__unclassified_Legionella
ASV1744	0	0.0118613	-2.52915	0.43889	8.28253e-09	1.36427e-07	k__Bacteria	p__Proteobacteria	c__Gammaproteobacteria	o__Legionellales	f__Legionellaceae	g__Legionella	s__unclassified_Legionella
ASV8187	0	0.0108995	-2.44292	0.453978	7.40101e-08	1.07372e-06	k__Bacteria	p__Proteobacteria	c__Gammaproteobacteria	o__Legionellales	f__Legionellaceae	g__Legionella	s__unclassified_Legionella
ASV5415	0	0.00801436	-2.16491	0.416479	2.01296e-07	2.79151e-06	k__Bacteria	p__Proteobacteria	c__Gammaproteobacteria	o__Legionellales	f__Legionellaceae	g__Legionella	s__unclassified_Legionella
ASV1363	0	0.0157081	-2.56774	0.523221	9.22137e-07	1.19529e-05	k__Bacteria	p__Proteobacteria	c__Gammaproteobacteria	o__Legionellales	f__Legionellaceae	g__Legionella	s__unclassified_Legionella
ASV11248	0	0.00577034	-1.86323	0.450489	3.534e-05	0.000388637	k__Bacteria	p__Proteobacteria	c__Gammaproteobacteria	o__Legionellales	f__Legionellaceae	g__Legionella	s__unclassified_Legionella
ASV13128	0	0.00448804	-1.62406	0.43175	0.00016885	0.00172602	k__Bacteria	p__Proteobacteria	c__Gammaproteobacteria	o__Legionellales	f__Legionellaceae	g__Legionella	s__unclassified_Legionella
ASV9352	0	0.00384689	-1.55422	0.447958	0.000521286	0.00490347	k__Bacteria	p__Proteobacteria	c__Gammaproteobacteria	o__Legionellales	f__Legionellaceae	g__Legionella	s__unclassified_Legionella
ASV373	0.00352632	0	1.47945	0.424106	0.000485912	0.00459364	k__Bacteria	p__Firmicutes	c__Clostridia	o__Lachnospirales	f__Lachnospiraceae	g__[Eubacterium]_ventriosum_group	s__unclassified_[Eubacterium]_ventriosum_group
ASV5556	0.0118613	0	2.35473	0.526906	7.85957e-06	9.41152e-05	k__Bacteria	p__Actinobacteriota	c__Acidimicrobiia	o__Microtrichales	f__Ilumatobacteraceae	g__unclassified_Ilumatobacteraceae	s__unclassified_Ilumatobacteraceae
ASV609	0.0525742	0.0025646	3.32787	0.618571	7.45141e-08	1.07689e-06	k__Bacteria	p__Proteobacteria	c__Alphaproteobacteria	o__Caulobacterales	f__Hyphomonadaceae	g__Hirschia	s__unclassified_Hirschia
ASV778	0.00384689	0.0750144	-3.37646	0.785187	1.70643e-05	0.00019505	k__Bacteria	p__Proteobacteria	c__Alphaproteobacteria	o__Caulobacterales	f__Hyphomonadaceae	g__SWB02	s__unclassified_SWB02
ASV814	0.0112201	0.00160287	1.76615	0.516752	0.000631304	0.00580799	k__Bacteria	p__Proteobacteria	c__Alphaproteobacteria	o__Caulobacterales	f__Hyphomonadaceae	g__SWB02	s__unclassified_SWB02
ASV1577	0.0397512	0	3.7239	0.410094	0	0	k__Bacteria	p__Proteobacteria	c__Alphaproteobacteria	o__Rhizobiales	f__Hyphomicrobiaceae	g__Hyphomicrobium	s__unclassified_Hyphomicrobium
ASV545	0.0596269	0.00769379	1.54837	0.403294	0.000123381	0.00127505	k__Bacteria	p__Proteobacteria	c__Alphaproteobacteria	o__Rhizobiales	f__Hyphomicrobiaceae	g__unclassified_Hyphomicrobiaceae	s__unclassified_Hyphomicrobiaceae
ASV151	0.245239	0.0782202	1.14428	0.354852	0.00126111	0.0110884	k__Bacteria	p__Proteobacteria	c__Alphaproteobacteria	o__Rhizobiales	f__Hyphomicrobiaceae	g__Hyphomicrobium	s__unclassified_Hyphomicrobium
ASV865	0.0551388	0	3.59619	0.562288	1.59876e-10	3.25974e-09	k__Bacteria	p__Myxococcota	c__Polyangia	o__Haliangiales	f__Haliangiaceae	g__Haliangium	s__unclassified_Haliangium
ASV992	0	0.0182727	-2.80029	0.459053	1.0597e-09	1.96906e-08	k__Bacteria	p__Myxococcota	c__Polyangia	o__Haliangiales	f__Haliangiaceae	g__Haliangium	s__unclassified_Haliangium
ASV1948	0.00480862	0	1.7338	0.416665	3.1668e-05	0.000351329	k__Bacteria	p__Myxococcota	c__Polyangia	o__Haliangiales	f__Haliangiaceae	g__Haliangium	s__unclassified_Haliangium
ASV1815	0.00512919	0.0153876	-1.81323	0.571599	0.00151281	0.0129985	k__Bacteria	p__Myxococcota	c__Polyangia	o__Haliangiales	f__Haliangiaceae	g__Haliangium	s__uncultured_prokaryote
ASV13692	0	0.00320574	-1.36601	0.477651	0.00423827	0.0324597	k__Bacteria	p__Myxococcota	c__Polyangia	o__Haliangiales	f__Haliangiaceae	g__Haliangium	s__unclassified_Haliangium
ASV1107	0.00352632	0.0166699	-1.94868	0.703434	0.00560152	0.0404769	k__Bacteria	p__Myxococcota	c__Polyangia	o__Haliangiales	f__Haliangiaceae	g__Haliangium	s__unclassified_Haliangium
ASV784	0.0814259	0	4.41523	0.414085	0	0	k__Bacteria	p__Actinobacteriota	c__Actinobacteria	o__Glycomycetales	f__Glycomycetaceae	g__Glycomyces	s__Glycomyces_scopariae
ASV689	0.0012823	0.130474	-4.06962	0.684164	2.7092e-09	4.88953e-08	k__Bacteria	p__Actinobacteriota	c__Actinobacteria	o__Glycomycetales	f__Glycomycetaceae	g__Glycomyces	s__unclassified_Glycomyces
ASV1496	0	0.0314163	-3.48297	0.411312	0	0	k__Bacteria	p__Gemmatimonadota	c__Gemmatimonadetes	o__Gemmatimonadales	f__Gemmatimonadaceae	g__unclassified_Gemmatimonadaceae	s__unclassified_Gemmatimonadaceae
ASV806	0	0.0359043	-3.56487	0.419561	0	0	k__Bacteria	p__Gemmatimonadota	c__Gemmatimonadetes	o__Gemmatimonadales	f__Gemmatimonadaceae	g__unclassified_Gemmatimonadaceae	s__uncultured_Alphaproteobacteria_bacterium
ASV876	0	0.0532154	-3.9672	0.414746	0	0	k__Bacteria	p__Gemmatimonadota	c__Gemmatimonadetes	o__Gemmatimonadales	f__Gemmatimonadaceae	g__unclassified_Gemmatimonadaceae	s__uncultured_Alphaproteobacteria_bacterium
ASV5056	0	0.012823	-2.60266	0.418921	5.20627e-10	1.01227e-08	k__Bacteria	p__Gemmatimonadota	c__Gemmatimonadetes	o__Gemmatimonadales	f__Gemmatimonadaceae	g__Gemmatimonas	s__unclassified_Gemmatimonas
ASV648	0.0208373	0.000641149	2.64239	0.496589	1.03157e-07	1.46281e-06	k__Bacteria	p__Gemmatimonadota	c__Gemmatimonadetes	o__Gemmatimonadales	f__Gemmatimonadaceae	g__Gemmatimonas	s__unclassified_Gemmatimonas
ASV1298	0.0025646	0.0157081	-2.08448	0.503227	3.43936e-05	0.000379335	k__Bacteria	p__Gemmatimonadota	c__Gemmatimonadetes	o__Gemmatimonadales	f__Gemmatimonadaceae	g__unclassified_Gemmatimonadaceae	s__uncultured_Alphaproteobacteria_bacterium
ASV899	0	0.034622	-2.48561	0.89609	0.00553991	0.0401863	k__Bacteria	p__Gemmatimonadota	c__Gemmatimonadetes	o__Gemmatimonadales	f__Gemmatimonadaceae	g__unclassified_Gemmatimonadaceae	s__Gemmatimonadetes_bacterium_LP81
ASV1891	0.0234019	0	3.21715	0.406475	2.44249e-15	8.61035e-14	k__Bacteria	p__Actinobacteriota	c__Actinobacteria	o__Frankiales	f__Frankiaceae	g__Jatrophihabitans	s__unclassified_Jatrophihabitans
ASV1358	0	0.0564211	-4.0585	0.42134	0	0	k__Bacteria	p__Bacteroidota	c__Bacteroidia	o__Flavobacteriales	f__Flavobacteriaceae	g__Flavobacterium	s__unclassified_Flavobacterium
ASV534	0.0785407	0	4.35388	0.421825	0	0	k__Bacteria	p__Bacteroidota	c__Bacteroidia	o__Flavobacteriales	f__Flavobacteriaceae	g__Pricia	s__uncultured_Flavobacteriia_bacterium
ASV569	0.235943	0	5.16294	0.546294	0	0	k__Bacteria	p__Bacteroidota	c__Bacteroidia	o__Flavobacteriales	f__Flavobacteriaceae	g__Pricia	s__uncultured_Flavobacteriia_bacterium
ASV628	0	0.173751	-5.17063	0.427078	0	0	k__Bacteria	p__Bacteroidota	c__Bacteroidia	o__Flavobacteriales	f__Flavobacteriaceae	g__Pricia	s__uncultured_Flavobacteriia_bacterium
ASV43	0.138168	0	4.50204	0.561723	1.11022e-15	4.02669e-14	k__Bacteria	p__Bacteroidota	c__Bacteroidia	o__Flavobacteriales	f__Flavobacteriaceae	g__Pricia	s__uncultured_Flavobacteriia_bacterium
ASV293	0.432134	0	4.03644	0.960531	2.6422e-05	0.000297504	k__Bacteria	p__Bacteroidota	c__Bacteroidia	o__Flavobacteriales	f__Flavobacteriaceae	g__Flavobacterium	s__unclassified_Flavobacterium
ASV911	0.00961723	0.0907226	-1.77705	0.46199	0.000119817	0.00124264	k__Bacteria	p__Bacteroidota	c__Bacteroidia	o__Flavobacteriales	f__Flavobacteriaceae	g__Pricia	s__uncultured_Flavobacteriia_bacterium
ASV682	0	0.160928	-3.57298	1.00728	0.000389419	0.00374717	k__Bacteria	p__Bacteroidota	c__Bacteroidia	o__Flavobacteriales	f__Flavobacteriaceae	g__Flavobacterium	s__unclassified_Flavobacterium
ASV2196	0.00160287	0.00961723	-1.50777	0.438816	0.00059039	0.00545821	k__Bacteria	p__Bacteroidota	c__Bacteroidia	o__Flavobacteriales	f__Flavobacteriaceae	g__Pricia	s__uncultured_Flavobacteriia_bacterium
ASV566	0.0134641	0.210938	-2.0024	0.641574	0.00180196	0.0152741	k__Bacteria	p__Bacteroidota	c__Bacteroidia	o__Flavobacteriales	f__Flavobacteriaceae	g__Vitellibacter	s__unclassified_Vitellibacter
ASV84	0.144259	0.0371866	3.27076	1.08482	0.00256944	0.0210237	k__Bacteria	p__Bacteroidota	c__Bacteroidia	o__Flavobacteriales	f__Flavobacteriaceae	g__Pricia	s__uncultured_Flavobacteriia_bacterium
ASV1959	0	0.0371866	-3.66414	0.410694	0	0	k__Bacteria	p__Proteobacteria	c__Gammaproteobacteria	o__Enterobacterales	f__Enterobacteriaceae	g__Enterobacter	s__unclassified_Enterobacter
ASV228	0.813618	0	5.5707	0.706549	3.10862e-15	1.06598e-13	k__Bacteria	p__Proteobacteria	c__Gammaproteobacteria	o__Enterobacterales	f__Enterobacteriaceae	g__Enterobacter	s__unclassified_Enterobacter
ASV495	0.14522	0	3.25793	0.870661	0.000182626	0.00185179	k__Bacteria	p__Proteobacteria	c__Gammaproteobacteria	o__Enterobacterales	f__Enterobacteriaceae	g__unclassified_Enterobacteriaceae	s__unclassified_Enterobacteriaceae
ASV917	0.0413541	0	3.76782	0.407952	0	0	k__Bacteria	p__Proteobacteria	c__Alphaproteobacteria	o__Dongiales	f__Dongiaceae	g__Dongia	s__unclassified_Dongia
ASV999	0	0.0320574	-3.28092	0.506153	9.04654e-11	1.90634e-09	k__Bacteria	p__Proteobacteria	c__Alphaproteobacteria	o__Dongiales	f__Dongiaceae	g__Dongia	s__unclassified_Dongia
ASV505	0.00448804	0.0756556	-3.27135	0.552464	3.19268e-09	5.70748e-08	k__Bacteria	p__Proteobacteria	c__Alphaproteobacteria	o__Dongiales	f__Dongiaceae	g__Dongia	s__unclassified_Dongia
ASV155	0.0131436	0.149708	-3.53711	0.598153	3.35119e-09	5.90687e-08	k__Bacteria	p__Proteobacteria	c__Alphaproteobacteria	o__Dongiales	f__Dongiaceae	g__Dongia	s__unclassified_Dongia
ASV666	0.00480862	0.0679618	-3.25913	0.791016	3.7858e-05	0.000415117	k__Bacteria	p__Proteobacteria	c__Alphaproteobacteria	o__Dongiales	f__Dongiaceae	g__Dongia	s__unclassified_Dongia
ASV1048	0.0166699	0.00192345	2.15123	0.575611	0.000186005	0.00187597	k__Bacteria	p__Proteobacteria	c__Alphaproteobacteria	o__Dongiales	f__Dongiaceae	g__Dongia	s__uncultured_Rhodospirillaceae_bacterium
ASV1188	0.0618709	0	4.16443	0.407266	0	0	k__Bacteria	p__Proteobacteria	c__Gammaproteobacteria	o__Diplorickettsiales	f__Diplorickettsiaceae	g__unclassified_Diplorickettsiaceae	s__unclassified_Diplorickettsiaceae
ASV2668	0.0307751	0	3.44514	0.419623	2.22045e-16	8.54645e-15	k__Bacteria	p__Proteobacteria	c__Gammaproteobacteria	o__Diplorickettsiales	f__Diplorickettsiaceae	g__Aquicella	s__unclassified_Aquicella
ASV2295	0	0.0131436	-2.65423	0.406822	6.83136e-11	1.45581e-09	k__Bacteria	p__Proteobacteria	c__Gammaproteobacteria	o__Diplorickettsiales	f__Diplorickettsiaceae	g__unclassified_Diplorickettsiaceae	s__unclassified_Diplorickettsiaceae
ASV9272	0	0.00929666	-2.3492	0.414425	1.43989e-08	2.28204e-07	k__Bacteria	p__Proteobacteria	c__Gammaproteobacteria	o__Diplorickettsiales	f__Diplorickettsiaceae	g__Aquicella	s__unclassified_Aquicella
ASV7931	0	0.00448804	-1.68125	0.414438	4.97717e-05	0.000539479	k__Bacteria	p__Proteobacteria	c__Gammaproteobacteria	o__Diplorickettsiales	f__Diplorickettsiaceae	g__Aquicella	s__unclassified_Aquicella
ASV7950	0	0.00352632	-1.5055	0.416875	0.00030455	0.0029838	k__Bacteria	p__Proteobacteria	c__Gammaproteobacteria	o__Diplorickettsiales	f__Diplorickettsiaceae	g__unclassified_Diplorickettsiaceae	s__unclassified_Diplorickettsiaceae
ASV4657	0.00769379	0.000961723	1.68239	0.55776	0.00255846	0.0209794	k__Bacteria	p__Proteobacteria	c__Gammaproteobacteria	o__Diplorickettsiales	f__Diplorickettsiaceae	g__Aquicella	s__unclassified_Aquicella
ASV11167	0.000961723	0.00673206	-1.56213	0.546285	0.00424248	0.0324597	k__Bacteria	p__Proteobacteria	c__Gammaproteobacteria	o__Diplorickettsiales	f__Diplorickettsiaceae	g__Aquicella	s__unclassified_Aquicella
ASV10090	0.0012823	0.00609091	-1.40855	0.505553	0.00533374	0.0390101	k__Bacteria	p__Proteobacteria	c__Gammaproteobacteria	o__Diplorickettsiales	f__Diplorickettsiaceae	g__unclassified_Diplorickettsiaceae	s__unclassified_Diplorickettsiaceae
ASV1111	0	0.0458421	-3.86343	0.406381	0	0	k__Bacteria	p__Proteobacteria	c__Alphaproteobacteria	o__Rhizobiales	f__Devosiaceae	g__unclassified_Devosiaceae	s__unclassified_Devosiaceae
ASV399	0.194909	0	5.28335	0.413109	0	0	k__Bacteria	p__Proteobacteria	c__Alphaproteobacteria	o__Rhizobiales	f__Devosiaceae	g__unclassified_Devosiaceae	s__unclassified_Devosiaceae
ASV503	0.0596269	0	4.03234	0.448101	0	0	k__Bacteria	p__Proteobacteria	c__Alphaproteobacteria	o__Rhizobiales	f__Devosiaceae	g__Devosia	s__unclassified_Devosia
ASV516	0	0.0435981	-3.75384	0.426987	0	0	k__Bacteria	p__Proteobacteria	c__Alphaproteobacteria	o__Rhizobiales	f__Devosiaceae	g__Devosia	s__unclassified_Devosia
ASV500	0.00641149	0.0830288	-3.38075	0.550931	8.43947e-10	1.59968e-08	k__Bacteria	p__Proteobacteria	c__Alphaproteobacteria	o__Rhizobiales	f__Devosiaceae	g__Devosia	s__unclassified_Devosia
ASV496	0.120215	0.00673206	3.8068	0.753912	4.43226e-07	5.99228e-06	k__Bacteria	p__Proteobacteria	c__Alphaproteobacteria	o__Rhizobiales	f__Devosiaceae	g__Devosia	s__unclassified_Devosia
ASV292	0.0663589	0.00673206	3.05165	0.803628	0.000146256	0.00149912	k__Bacteria	p__Proteobacteria	c__Alphaproteobacteria	o__Rhizobiales	f__Devosiaceae	g__Devosia	s__unclassified_Devosia
ASV119	0.0673206	0.448484	-1.92059	0.516857	0.000202482	0.00202054	k__Bacteria	p__Proteobacteria	c__Alphaproteobacteria	o__Rhizobiales	f__Devosiaceae	g__Devosia	s__unclassified_Devosia
ASV675	0.010579	0.0756556	-2.80707	0.830842	0.000728604	0.00663839	k__Bacteria	p__Proteobacteria	c__Alphaproteobacteria	o__Rhizobiales	f__Devosiaceae	g__Devosia	s__unclassified_Devosia
ASV552	0.0583446	0.0125024	1.5653	0.535771	0.00348262	0.0275397	k__Bacteria	p__Proteobacteria	c__Alphaproteobacteria	o__Defluviicoccales	f__Defluviicoccaceae	g__Defluviicoccus	s__unclassified_Defluviicoccus
ASV484	0	0.0192345	-2.89973	0.511148	1.40336e-08	2.23836e-07	k__Bacteria	p__Proteobacteria	c__Alphaproteobacteria	o__Rhizobiales	f__D05_2	g__unclassified_D05_2	s__unclassified_D05_2
ASV2831	0	0.00833494	-2.23395	0.412742	6.21594e-08	9.12317e-07	k__Bacteria	p__Proteobacteria	c__Alphaproteobacteria	o__Rhizobiales	f__D05_2	g__unclassified_D05_2	s__unclassified_D05_2
ASV7405	0.00929666	0	1.77198	0.586152	0.00250225	0.0205632	k__Bacteria	p__Proteobacteria	c__Alphaproteobacteria	o__Rhizobiales	f__D05_2	g__unclassified_D05_2	s__unclassified_D05_2
ASV219	0.00160287	0.819388	-5.79297	0.7713	5.88418e-14	1.70732e-12	k__Bacteria	p__Bacteroidota	c__Bacteroidia	o__Flavobacteriales	f__Crocinitomicaceae	g__Fluviicola	s__unclassified_Fluviicola
ASV287	0.0442393	0.00993781	1.63416	0.512181	0.00141987	0.0122838	k__Bacteria	p__Bacteroidota	c__Bacteroidia	o__Flavobacteriales	f__Crocinitomicaceae	g__unclassified_Crocinitomicaceae	s__unclassified_Crocinitomicaceae
ASV1775	0	0.0423158	-3.68606	0.439185	0	0	k__Bacteria	p__Proteobacteria	c__Gammaproteobacteria	o__Coxiellales	f__Coxiellaceae	g__Coxiella	s__unclassified_Coxiella
ASV914	0	0.0141053	-2.65653	0.423316	3.48479e-10	6.91822e-09	k__Bacteria	p__Proteobacteria	c__Gammaproteobacteria	o__Coxiellales	f__Coxiellaceae	g__Coxiella	s__unclassified_Coxiella
ASV1623	0	0.00897609	-2.22045	0.456821	1.17004e-06	1.50628e-05	k__Bacteria	p__Proteobacteria	c__Gammaproteobacteria	o__Coxiellales	f__Coxiellaceae	g__Coxiella	s__Coxiella_endosymbiont_of_Ornithodoros_marocanus
ASV12633	0	0.00577034	-1.90991	0.417029	4.65438e-06	5.71867e-05	k__Bacteria	p__Proteobacteria	c__Gammaproteobacteria	o__Coxiellales	f__Coxiellaceae	g__Coxiella	s__unclassified_Coxiella
ASV1157	0.0108995	0.0012823	1.97069	0.559547	0.000428416	0.0040911	k__Bacteria	p__Proteobacteria	c__Gammaproteobacteria	o__Coxiellales	f__Coxiellaceae	g__Coxiella	s__unclassified_Coxiella
ASV1979	0.0163493	0.00192345	2.15014	0.661067	0.00114384	0.010152	k__Bacteria	p__Proteobacteria	c__Gammaproteobacteria	o__Coxiellales	f__Coxiellaceae	g__Coxiella	s__unclassified_Coxiella
ASV1061	0	0.0637943	-4.04255	0.51749	5.55112e-15	1.80507e-13	k__Bacteria	p__Proteobacteria	c__Gammaproteobacteria	o__Burkholderiales	f__Comamonadaceae	g__unclassified_Comamonadaceae	s__unclassified_Comamonadaceae
ASV159	1.31852	0	6.20012	0.887557	2.8364e-12	6.99274e-11	k__Bacteria	p__Proteobacteria	c__Gammaproteobacteria	o__Burkholderiales	f__Comamonadaceae	g__unclassified_Comamonadaceae	s__unclassified_Comamonadaceae
ASV862	0.000641149	0.0368661	-3.09421	0.567621	5.00339e-08	7.43023e-07	k__Bacteria	p__Proteobacteria	c__Gammaproteobacteria	o__Burkholderiales	f__Comamonadaceae	g__Pseudorhodoferax	s__unclassified_Pseudorhodoferax
ASV48	0.042957	0.375072	-2.18188	0.441596	7.77652e-07	1.02206e-05	k__Bacteria	p__Proteobacteria	c__Gammaproteobacteria	o__Burkholderiales	f__Comamonadaceae	g__Hydrogenophaga	s__Hydrogenophaga_intermedia
ASV440	0.0448804	0.205488	-1.50237	0.333414	6.60556e-06	7.98596e-05	k__Bacteria	p__Proteobacteria	c__Gammaproteobacteria	o__Burkholderiales	f__Comamonadaceae	g__unclassified_Comamonadaceae	s__unclassified_Comamonadaceae
ASV2495	0.0137847	0	2.21472	0.61613	0.000324942	0.00314277	k__Bacteria	p__Proteobacteria	c__Gammaproteobacteria	o__Burkholderiales	f__Comamonadaceae	g__unclassified_Comamonadaceae	s__unclassified_Comamonadaceae
ASV1162	0.0288517	0.00384689	2.24069	0.72623	0.00203295	0.0170786	k__Bacteria	p__Proteobacteria	c__Gammaproteobacteria	o__Burkholderiales	f__Comamonadaceae	g__Ramlibacter	s__unclassified_Ramlibacter
ASV1480	0.0541771	0	3.00287	0.998317	0.00263034	0.0214754	k__Bacteria	p__Proteobacteria	c__Gammaproteobacteria	o__Burkholderiales	f__Comamonadaceae	g__unclassified_Comamonadaceae	s__unclassified_Comamonadaceae
ASV3337	0.019555	0	1.88515	0.643586	0.00339904	0.026992	k__Bacteria	p__Proteobacteria	c__Gammaproteobacteria	o__Burkholderiales	f__Comamonadaceae	g__Ramlibacter	s__unclassified_Ramlibacter
ASV725	0	0.025646	-2.54121	0.926399	0.00608616	0.0435617	k__Bacteria	p__Proteobacteria	c__Gammaproteobacteria	o__Burkholderiales	f__Comamonadaceae	g__Variovorax	s__unclassified_Variovorax
ASV3365	0.0243637	0	2.36686	0.873702	0.00674852	0.0475802	k__Bacteria	p__Proteobacteria	c__Gammaproteobacteria	o__Burkholderiales	f__Comamonadaceae	g__Ramlibacter	s__unclassified_Ramlibacter
ASV737	0	0.0394307	-3.60063	0.440964	2.22045e-16	8.54645e-15	k__Bacteria	p__Firmicutes	c__Clostridia	o__Clostridiales	f__Clostridiaceae	g__Clostridium_sensu_stricto_1	s__unclassified_Clostridium_sensu_stricto_1
ASV921	0.0339809	0	3.44614	0.487563	1.57074e-12	4.11448e-11	k__Bacteria	p__Firmicutes	c__Clostridia	o__Clostridiales	f__Clostridiaceae	g__Clostridium_sensu_stricto_1	s__unclassified_Clostridium_sensu_stricto_1
ASV1895	0	0.0179522	-2.80836	0.449442	4.14288e-10	8.13903e-09	k__Bacteria	p__Firmicutes	c__Clostridia	o__Clostridiales	f__Clostridiaceae	g__Clostridium_sensu_stricto_12	s__Clostridium_sp._E13
ASV975	0	0.00993781	-2.41437	0.409453	3.71163e-09	6.51175e-08	k__Bacteria	p__Firmicutes	c__Clostridia	o__Clostridiales	f__Clostridiaceae	g__Clostridium_sensu_stricto_5	s__unclassified_Clostridium_sensu_stricto_5
ASV3288	0	0.0118613	-2.54023	0.435484	5.43984e-09	9.36945e-08	k__Bacteria	p__Firmicutes	c__Clostridia	o__Clostridiales	f__Clostridiaceae	g__Clostridium_sensu_stricto_11	s__unclassified_Clostridium_sensu_stricto_11
ASV1169	0.0660383	0	4.18631	0.420895	0	0	k__Bacteria	p__Bacteroidota	c__Bacteroidia	o__Chitinophagales	f__Chitinophagaceae	g__unclassified_Chitinophagaceae	s__unclassified_Chitinophagaceae
ASV138	0	0.0435981	-3.76019	0.428163	0	0	k__Bacteria	p__Bacteroidota	c__Bacteroidia	o__Chitinophagales	f__Chitinophagaceae	g__unclassified_Chitinophagaceae	s__unclassified_Chitinophagaceae
ASV1566	0.0548182	0	3.97633	0.445064	0	0	k__Bacteria	p__Bacteroidota	c__Bacteroidia	o__Chitinophagales	f__Chitinophagaceae	g__unclassified_Chitinophagaceae	s__unclassified_Chitinophagaceae
ASV1872	0.0426364	0	3.74427	0.433874	0	0	k__Bacteria	p__Bacteroidota	c__Bacteroidia	o__Chitinophagales	f__Chitinophagaceae	g__Taibaiella	s__unclassified_Taibaiella
ASV826	0.0599474	0	4.05592	0.429807	0	0	k__Bacteria	p__Bacteroidota	c__Bacteroidia	o__Chitinophagales	f__Chitinophagaceae	g__unclassified_Chitinophagaceae	s__unclassified_Chitinophagaceae
ASV3581	0.0253254	0	3.2402	0.424303	2.24265e-14	6.93383e-13	k__Bacteria	p__Bacteroidota	c__Bacteroidia	o__Chitinophagales	f__Chitinophagaceae	g__unclassified_Chitinophagaceae	s__unclassified_Chitinophagaceae
ASV632	0	0.0439187	-3.72385	0.488943	2.62013e-14	8.03505e-13	k__Bacteria	p__Bacteroidota	c__Bacteroidia	o__Chitinophagales	f__Chitinophagaceae	g__unclassified_Chitinophagaceae	s__unclassified_Chitinophagaceae
ASV5070	0	0.0179522	-2.91626	0.44085	3.71323e-11	8.38701e-10	k__Bacteria	p__Bacteroidota	c__Bacteroidia	o__Chitinophagales	f__Chitinophagaceae	g__Flavihumibacter	s__unclassified_Flavihumibacter
ASV3216	0	0.0134641	-2.69072	0.408154	4.32712e-11	9.65792e-10	k__Bacteria	p__Bacteroidota	c__Bacteroidia	o__Chitinophagales	f__Chitinophagaceae	g__Taibaiella	s__unclassified_Taibaiella
ASV1461	0.0144259	0	2.71097	0.420982	1.19765e-10	2.48216e-09	k__Bacteria	p__Bacteroidota	c__Bacteroidia	o__Chitinophagales	f__Chitinophagaceae	g__Terrimonas	s__uncultured_Chitinophagaceae_bacterium
ASV6968	0.012823	0	2.60772	0.420062	5.36798e-10	1.03836e-08	k__Bacteria	p__Bacteroidota	c__Bacteroidia	o__Chitinophagales	f__Chitinophagaceae	g__unclassified_Chitinophagaceae	s__unclassified_Chitinophagaceae
ASV421	0.0291723	0.300058	-2.32952	0.402145	6.92511e-09	1.15073e-07	k__Bacteria	p__Bacteroidota	c__Bacteroidia	o__Chitinophagales	f__Chitinophagaceae	g__Taibaiella	s__unclassified_Taibaiella
ASV3728	0.00929666	0	2.33902	0.412102	1.38029e-08	2.21595e-07	k__Bacteria	p__Bacteroidota	c__Bacteroidia	o__Chitinophagales	f__Chitinophagaceae	g__Niastella	s__unclassified_Niastella
ASV1570	0	0.0108995	-2.47177	0.437466	1.60273e-08	2.52949e-07	k__Bacteria	p__Bacteroidota	c__Bacteroidia	o__Chitinophagales	f__Chitinophagaceae	g__Edaphobaculum	s__unclassified_Edaphobaculum
ASV2729	0	0.010579	-2.44214	0.432403	1.62482e-08	2.55367e-07	k__Bacteria	p__Bacteroidota	c__Bacteroidia	o__Chitinophagales	f__Chitinophagaceae	g__unclassified_Chitinophagaceae	s__unclassified_Chitinophagaceae
ASV1976	0.0182727	0	2.74412	0.495553	3.06849e-08	4.66708e-07	k__Bacteria	p__Bacteroidota	c__Bacteroidia	o__Chitinophagales	f__Chitinophagaceae	g__Flavisolibacter	s__unclassified_Flavisolibacter
ASV680	0.0310957	0	2.96592	0.53802	3.53475e-08	5.31198e-07	k__Bacteria	p__Bacteroidota	c__Bacteroidia	o__Chitinophagales	f__Chitinophagaceae	g__Edaphobaculum	s__unclassified_Edaphobaculum
ASV1858	0	0.00801436	-2.21561	0.412204	7.65636e-08	1.10228e-06	k__Bacteria	p__Bacteroidota	c__Bacteroidia	o__Chitinophagales	f__Chitinophagaceae	g__unclassified_Chitinophagaceae	s__unclassified_Chitinophagaceae
ASV9397	0.0102584	0	2.3597	0.440883	8.6887e-08	1.23675e-06	k__Bacteria	p__Bacteroidota	c__Bacteroidia	o__Chitinophagales	f__Chitinophagaceae	g__Ferruginibacter	s__unclassified_Ferruginibacter
ASV1119	0	0.0108995	-2.33875	0.456181	2.94698e-07	4.01301e-06	k__Bacteria	p__Bacteroidota	c__Bacteroidia	o__Chitinophagales	f__Chitinophagaceae	g__Terrimonas	s__unclassified_Terrimonas
ASV468	0.0125024	0.0782202	-1.82333	0.363345	5.2167e-07	7.00263e-06	k__Bacteria	p__Bacteroidota	c__Bacteroidia	o__Chitinophagales	f__Chitinophagaceae	g__Flavitalea	s__unclassified_Flavitalea
ASV41	0.113483	0.914278	-2.00718	0.408097	8.72653e-07	1.13898e-05	k__Bacteria	p__Bacteroidota	c__Bacteroidia	o__Chitinophagales	f__Chitinophagaceae	g__Niabella	s__Niabella_terrae
ASV1689	0	0.0102584	-2.22722	0.475168	2.76934e-06	3.48198e-05	k__Bacteria	p__Bacteroidota	c__Bacteroidia	o__Chitinophagales	f__Chitinophagaceae	g__unclassified_Chitinophagaceae	s__estrogen_degrading_bacterium_KC2
ASV404	0.0920049	0.00448804	3.67113	0.787451	3.13079e-06	3.92337e-05	k__Bacteria	p__Bacteroidota	c__Bacteroidia	o__Chitinophagales	f__Chitinophagaceae	g__unclassified_Chitinophagaceae	s__unclassified_Chitinophagaceae
ASV276	0.0897609	0.00673206	3.46717	0.74719	3.47942e-06	4.33148e-05	k__Bacteria	p__Bacteroidota	c__Bacteroidia	o__Chitinophagales	f__Chitinophagaceae	g__unclassified_Chitinophagaceae	s__unclassified_Chitinophagaceae
ASV841	0.0955312	0.00320574	3.31341	0.726902	5.15781e-06	6.31664e-05	k__Bacteria	p__Bacteroidota	c__Bacteroidia	o__Chitinophagales	f__Chitinophagaceae	g__Flavitalea	s__unclassified_Flavitalea
ASV9716	0	0.00833494	-2.14587	0.481025	8.15622e-06	9.68993e-05	k__Bacteria	p__Bacteroidota	c__Bacteroidia	o__Chitinophagales	f__Chitinophagaceae	g__Edaphobaculum	s__unclassified_Edaphobaculum
ASV374	0.0269283	0.146182	-1.63228	0.366117	8.2587e-06	9.73971e-05	k__Bacteria	p__Bacteroidota	c__Bacteroidia	o__Chitinophagales	f__Chitinophagaceae	g__Terrimonas	s__unclassified_Terrimonas
ASV969	0.00993781	0.000320574	2.11498	0.489463	1.55311e-05	0.000179154	k__Bacteria	p__Bacteroidota	c__Bacteroidia	o__Chitinophagales	f__Chitinophagaceae	g__unclassified_Chitinophagaceae	s__unclassified_Chitinophagaceae
ASV10411	0.00673206	0.000320574	1.86252	0.439784	2.28468e-05	0.000258793	k__Bacteria	p__Bacteroidota	c__Bacteroidia	o__Chitinophagales	f__Chitinophagaceae	g__Taibaiella	s__unclassified_Taibaiella
ASV1069	0.00320574	0.0266077	-2.46999	0.614493	5.83069e-05	0.000626591	k__Bacteria	p__Bacteroidota	c__Bacteroidia	o__Chitinophagales	f__Chitinophagaceae	g__unclassified_Chitinophagaceae	s__uncultured_Sphingobacteriales_bacterium
ASV1346	0.034622	0	2.59172	0.710241	0.000263182	0.00260558	k__Bacteria	p__Bacteroidota	c__Bacteroidia	o__Chitinophagales	f__Chitinophagaceae	g__unclassified_Chitinophagaceae	s__unclassified_Chitinophagaceae
ASV13651	0.000320574	0.00480862	-1.51637	0.453622	0.000829387	0.00748432	k__Bacteria	p__Bacteroidota	c__Bacteroidia	o__Chitinophagales	f__Chitinophagaceae	g__Flavisolibacter	s__unclassified_Flavisolibacter
ASV668	0.0147464	0.0644355	-1.45383	0.4359	0.000852274	0.0076725	k__Bacteria	p__Bacteroidota	c__Bacteroidia	o__Chitinophagales	f__Chitinophagaceae	g__Edaphobaculum	s__unclassified_Edaphobaculum
ASV798	0.100019	0.0198756	1.14327	0.347198	0.000991777	0.00886489	k__Bacteria	p__Bacteroidota	c__Bacteroidia	o__Chitinophagales	f__Chitinophagaceae	g__Arachidicoccus	s__unclassified_Arachidicoccus
ASV660	0.00769379	0.042957	-1.65094	0.506029	0.0011042	0.00982318	k__Bacteria	p__Bacteroidota	c__Bacteroidia	o__Chitinophagales	f__Chitinophagaceae	g__Niabella	s__unclassified_Niabella
ASV1383	0.00544977	0.0234019	-2.06986	0.700583	0.00313189	0.0252425	k__Bacteria	p__Bacteroidota	c__Bacteroidia	o__Chitinophagales	f__Chitinophagaceae	g__Terrimonas	s__unclassified_Terrimonas
ASV5785	0.017311	0	2.22546	0.772819	0.00398106	0.0308983	k__Bacteria	p__Bacteroidota	c__Bacteroidia	o__Chitinophagales	f__Chitinophagaceae	g__Taibaiella	s__unclassified_Taibaiella
ASV1190	0.00737321	0.0352632	-1.26892	0.446363	0.00447177	0.0338705	k__Bacteria	p__Bacteroidota	c__Bacteroidia	o__Chitinophagales	f__Chitinophagaceae	g__Niastella	s__unclassified_Niastella
ASV548	0.00192345	0.0310957	-2.34743	0.396519	3.21756e-09	5.72483e-08	k__Bacteria	p__Proteobacteria	c__Gammaproteobacteria	o__Pseudomonadales	f__Cellvibrionaceae	g__Cellvibrio	s__unclassified_Cellvibrio
ASV1567	0	0.042957	-2.78775	1.00063	0.00533648	0.0390101	k__Bacteria	p__Proteobacteria	c__Gammaproteobacteria	o__Pseudomonadales	f__Cellvibrionaceae	g__Cellvibrio	s__Cellvibrio_sp._J115_2013
ASV1319	0.0509713	0	3.83441	0.492325	6.88338e-15	2.20035e-13	k__Bacteria	p__Proteobacteria	c__Alphaproteobacteria	o__Caulobacterales	f__Caulobacteraceae	g__Phenylobacterium	s__unclassified_Phenylobacterium
ASV309	0.0163493	0.150991	-2.16085	0.335339	1.16541e-10	2.44219e-09	k__Bacteria	p__Proteobacteria	c__Alphaproteobacteria	o__Caulobacterales	f__Caulobacteraceae	g__Brevundimonas	s__unclassified_Brevundimonas
ASV526	0.00865551	0.064756	-2.97036	0.639621	3.41827e-06	4.26944e-05	k__Bacteria	p__Proteobacteria	c__Alphaproteobacteria	o__Caulobacterales	f__Caulobacteraceae	g__Caulobacter	s__unclassified_Caulobacter
ASV2662	0.000641149	0.00577034	-1.68528	0.422276	6.58123e-05	0.000701255	k__Bacteria	p__Proteobacteria	c__Alphaproteobacteria	o__Caulobacterales	f__Caulobacteraceae	g__Brevundimonas	s__unclassified_Brevundimonas
ASV1552	0.00224402	0.0179522	-2.23154	0.661811	0.000746606	0.00678602	k__Bacteria	p__Proteobacteria	c__Alphaproteobacteria	o__Caulobacterales	f__Caulobacteraceae	g__Brevundimonas	s__unclassified_Brevundimonas
ASV96	0.0686029	0.326345	-1.3683	0.465946	0.00331825	0.0264618	k__Bacteria	p__Proteobacteria	c__Alphaproteobacteria	o__Caulobacterales	f__Caulobacteraceae	g__Brevundimonas	s__unclassified_Brevundimonas
ASV430	0.0108995	0.0657178	-2.88095	0.989923	0.0036111	0.0284365	k__Bacteria	p__Proteobacteria	c__Alphaproteobacteria	o__Caulobacterales	f__Caulobacteraceae	g__Brevundimonas	s__unclassified_Brevundimonas
ASV941	0	0.02789	-2.60038	0.944936	0.00592489	0.042488	k__Bacteria	p__Proteobacteria	c__Alphaproteobacteria	o__Caulobacterales	f__Caulobacteraceae	g__unclassified_Caulobacteraceae	s__unclassified_Caulobacteraceae
ASV354	0.0535359	0.140732	-0.915167	0.336555	0.0065437	0.0465124	k__Bacteria	p__Proteobacteria	c__Alphaproteobacteria	o__Caulobacterales	f__Caulobacteraceae	g__Brevundimonas	s__unclassified_Brevundimonas
ASV674	0.0121818	0	2.38949	0.489494	1.05255e-06	1.35966e-05	k__Bacteria	p__Patescibacteria	c__Saccharimonadia	o__Saccharimonadales	f__candidate_division_TM7_bacterium_LY2	g__unclassified_candidate_division_TM7_bacterium_LY2	s__unclassified_candidate_division_TM7_bacterium_LY2
ASV1397	0.0609091	0	4.02942	0.475495	0	0	k__Bacteria	p__Proteobacteria	c__Gammaproteobacteria	o__Burkholderiales	f__Burkholderiaceae	g__Burkholderia_Caballeronia_Paraburkholderia	s__unclassified_Burkholderia_Caballeronia_Paraburkholderia
ASV326	0.0400718	0	3.64104	0.43425	0	0	k__Bacteria	p__Proteobacteria	c__Gammaproteobacteria	o__Burkholderiales	f__Burkholderiaceae	g__Burkholderia_Caballeronia_Paraburkholderia	s__Paraburkholderia_sprentiae
ASV1352	0.032378	0	3.45699	0.417013	2.22045e-16	8.54645e-15	k__Bacteria	p__Proteobacteria	c__Gammaproteobacteria	o__Burkholderiales	f__Burkholderiaceae	g__Burkholderia_Caballeronia_Paraburkholderia	s__unclassified_Burkholderia_Caballeronia_Paraburkholderia
ASV202	0	0.0506508	-3.85627	0.4955	7.10543e-15	2.23347e-13	k__Bacteria	p__Proteobacteria	c__Gammaproteobacteria	o__Burkholderiales	f__Burkholderiaceae	g__Burkholderia_Caballeronia_Paraburkholderia	s__unclassified_Burkholderia_Caballeronia_Paraburkholderia
ASV21	0.561967	0.00480862	4.34875	0.558877	7.10543e-15	2.23347e-13	k__Bacteria	p__Proteobacteria	c__Gammaproteobacteria	o__Burkholderiales	f__Burkholderiaceae	g__Burkholderia_Caballeronia_Paraburkholderia	s__unclassified_Burkholderia_Caballeronia_Paraburkholderia
ASV475	0	0.015067	-2.7634	0.432969	1.74298e-10	3.51578e-09	k__Bacteria	p__Proteobacteria	c__Gammaproteobacteria	o__Burkholderiales	f__Burkholderiaceae	g__Burkholderia_Caballeronia_Paraburkholderia	s__unclassified_Burkholderia_Caballeronia_Paraburkholderia
ASV1879	0.0147464	0	2.62046	0.450751	6.1166e-09	1.03927e-07	k__Bacteria	p__Proteobacteria	c__Gammaproteobacteria	o__Burkholderiales	f__Burkholderiaceae	g__Cupriavidus	s__unclassified_Cupriavidus
ASV97	0.187215	0	4.35915	0.784941	2.80039e-08	4.31146e-07	k__Bacteria	p__Proteobacteria	c__Gammaproteobacteria	o__Burkholderiales	f__Burkholderiaceae	g__Pandoraea	s__unclassified_Pandoraea
ASV124	0.285311	0.0201962	4.29879	1.07428	6.29268e-05	0.000672408	k__Bacteria	p__Proteobacteria	c__Gammaproteobacteria	o__Burkholderiales	f__Burkholderiaceae	g__Burkholderia_Caballeronia_Paraburkholderia	s__unclassified_Burkholderia_Caballeronia_Paraburkholderia
ASV2546	0.0118613	0	1.9682	0.699944	0.00492431	0.0366612	k__Bacteria	p__Proteobacteria	c__Gammaproteobacteria	o__Burkholderiales	f__Burkholderiaceae	g__Cupriavidus	s__unclassified_Cupriavidus
ASV1339	0.0410335	0.010579	1.40863	0.411264	0.000614528	0.00566748	k__Bacteria	p__Acidobacteriota	c__Acidobacteriae	o__Bryobacterales	f__Bryobacteraceae	g__Bryobacter	s__unclassified_Bryobacter
ASV635	0.0641149	0.0131436	1.12271	0.382607	0.00334215	0.0265962	k__Bacteria	p__Acidobacteriota	c__Acidobacteriae	o__Bryobacterales	f__Bryobacteraceae	g__Bryobacter	s__Acidobacteriaceae_bacterium_KBS_96
ASV607	0.0198756	0	3.05842	0.408657	7.19425e-14	2.05581e-12	k__Bacteria	p__Bdellovibrionota	c__Bdellovibrionia	o__Bdellovibrionales	f__Bdellovibrionaceae	g__Bdellovibrio	s__unclassified_Bdellovibrio
ASV1477	0	0.0243637	-3.12584	0.44017	1.23457e-12	3.2565e-11	k__Bacteria	p__Bdellovibrionota	c__Bdellovibrionia	o__Bdellovibrionales	f__Bdellovibrionaceae	g__Bdellovibrio	s__Bdellovibrio_sp._MPA
ASV2771	0	0.0137847	-2.67992	0.410368	6.55387e-11	1.40461e-09	k__Bacteria	p__Bdellovibrionota	c__Bdellovibrionia	o__Bdellovibrionales	f__Bdellovibrionaceae	g__Bdellovibrio	s__unclassified_Bdellovibrio
ASV382	0.0913637	0.00416747	3.55178	0.69255	2.9197e-07	3.99026e-06	k__Bacteria	p__Bdellovibrionota	c__Bdellovibrionia	o__Bdellovibrionales	f__Bdellovibrionaceae	g__Bdellovibrio	s__unclassified_Bdellovibrio
ASV1196	0.0112201	0	1.89958	0.589721	0.00127677	0.0111739	k__Bacteria	p__Bdellovibrionota	c__Bdellovibrionia	o__Bdellovibrionales	f__Bdellovibrionaceae	g__Bdellovibrio	s__unclassified_Bdellovibrio
ASV7478	0.0012823	0.00609091	-1.112	0.373706	0.00292426	0.0237211	k__Bacteria	p__Bdellovibrionota	c__Bdellovibrionia	o__Bdellovibrionales	f__Bdellovibrionaceae	g__OM27_clade	s__unclassified_OM27_clade
ASV25	0.0544977	0.00609091	2.93611	0.763359	0.000119916	0.00124264	k__Bacteria	p__Bacteroidota	c__Bacteroidia	o__Bacteroidales	f__Bacteroidaceae	g__Bacteroides	s__Phocaeicola_plebeius
ASV98	0.02789	0	2.4331	0.67591	0.000318527	0.00308864	k__Bacteria	p__Bacteroidota	c__Bacteroidia	o__Bacteroidales	f__Bacteroidaceae	g__Bacteroides	s__Phocaeicola_coprophilus
ASV143	0.0160287	0	2.18974	0.783208	0.00517607	0.0380587	k__Bacteria	p__Bacteroidota	c__Bacteroidia	o__Bacteroidales	f__Bacteroidaceae	g__Bacteroides	s__Bacteroides_coprocola
ASV248	0.0163493	0	2.82133	0.427476	4.11224e-11	9.23297e-10	k__Bacteria	p__Firmicutes	c__Bacilli	o__Bacillales	f__Bacillaceae	g__Bacillus	s__unclassified_Bacillus
ASV489	0.00993781	0.049689	-2.73773	0.953118	0.00407374	0.0314236	k__Bacteria	p__Firmicutes	c__Bacilli	o__Bacillales	f__Bacillaceae	g__Bacillus	s__unclassified_Bacillus
ASV94	0.418991	0.0432776	2.2802	0.411259	2.94927e-08	4.52222e-07	k__Bacteria	p__Proteobacteria	c__Alphaproteobacteria	o__Rhizobiales	f__Amb_16S_1323	g__unclassified_Amb_16S_1323	s__unclassified_Amb_16S_1323
ASV1915	0.0423158	0	3.78904	0.40848	0	0	k__Bacteria	p__Proteobacteria	c__Gammaproteobacteria	o__Burkholderiales	f__Alcaligenaceae	g__Castellaniella	s__unclassified_Castellaniella
ASV269	0.209015	0	5.36171	0.406612	0	0	k__Bacteria	p__Proteobacteria	c__Gammaproteobacteria	o__Burkholderiales	f__Alcaligenaceae	g__Candidimonas	s__Candidimonas_humi
ASV388	0.348464	0	5.87565	0.407664	0	0	k__Bacteria	p__Proteobacteria	c__Gammaproteobacteria	o__Burkholderiales	f__Alcaligenaceae	g__Castellaniella	s__unclassified_Castellaniella
ASV524	0.261589	0	5.51542	0.435565	0	0	k__Bacteria	p__Proteobacteria	c__Gammaproteobacteria	o__Burkholderiales	f__Alcaligenaceae	g__Castellaniella	s__unclassified_Castellaniella
ASV606	0.115086	0	4.77301	0.407342	0	0	k__Bacteria	p__Proteobacteria	c__Gammaproteobacteria	o__Burkholderiales	f__Alcaligenaceae	g__Castellaniella	s__unclassified_Castellaniella
ASV774	0.0734116	0	4.32017	0.408644	0	0	k__Bacteria	p__Proteobacteria	c__Gammaproteobacteria	o__Burkholderiales	f__Alcaligenaceae	g__Castellaniella	s__unclassified_Castellaniella
ASV86	0.0977752	0	4.59748	0.420642	0	0	k__Bacteria	p__Proteobacteria	c__Gammaproteobacteria	o__Burkholderiales	f__Alcaligenaceae	g__Candidimonas	s__Candidimonas_humi
ASV329	0.186254	0.00192345	4.52532	0.547711	2.22045e-16	8.54645e-15	k__Bacteria	p__Proteobacteria	c__Gammaproteobacteria	o__Burkholderiales	f__Alcaligenaceae	g__Eoetvoesia	s__uncultured_beta_proteobacterium
ASV2608	0.0285311	0	3.29396	0.439873	6.9722e-14	2.00757e-12	k__Bacteria	p__Proteobacteria	c__Gammaproteobacteria	o__Burkholderiales	f__Alcaligenaceae	g__Candidimonas	s__Candidimonas_humi
ASV160	0	0.0631532	-3.97066	0.537865	1.55653e-13	4.34907e-12	k__Bacteria	p__Proteobacteria	c__Gammaproteobacteria	o__Burkholderiales	f__Alcaligenaceae	g__Achromobacter	s__unclassified_Achromobacter
ASV581	0	0.0189139	-2.95334	0.418443	1.6902e-12	4.36675e-11	k__Bacteria	p__Proteobacteria	c__Gammaproteobacteria	o__Burkholderiales	f__Alcaligenaceae	g__Achromobacter	s__unclassified_Achromobacter
ASV88	1.84202	0	6.25441	0.88703	1.77702e-12	4.52901e-11	k__Bacteria	p__Proteobacteria	c__Gammaproteobacteria	o__Burkholderiales	f__Alcaligenaceae	g__Castellaniella	s__unclassified_Castellaniella
ASV438	0.308713	0	4.94699	0.711453	3.5667e-12	8.73611e-11	k__Bacteria	p__Proteobacteria	c__Gammaproteobacteria	o__Burkholderiales	f__Alcaligenaceae	g__Castellaniella	s__unclassified_Castellaniella
ASV342	0.00993781	0.0952106	-2.22302	0.324077	6.90825e-12	1.63886e-10	k__Bacteria	p__Proteobacteria	c__Gammaproteobacteria	o__Burkholderiales	f__Alcaligenaceae	g__unclassified_Alcaligenaceae	s__unclassified_Alcaligenaceae
ASV179	0	0.0666795	-3.96948	0.579983	7.69451e-12	1.81398e-10	k__Bacteria	p__Proteobacteria	c__Gammaproteobacteria	o__Burkholderiales	f__Alcaligenaceae	g__Bordetella	s__unclassified_Bordetella
ASV605	0.224082	0	4.61306	0.752862	8.93459e-10	1.68506e-08	k__Bacteria	p__Proteobacteria	c__Gammaproteobacteria	o__Burkholderiales	f__Alcaligenaceae	g__Castellaniella	s__unclassified_Castellaniella
ASV105	0.0230814	0.320895	-2.55959	0.435125	4.04281e-09	7.05994e-08	k__Bacteria	p__Proteobacteria	c__Gammaproteobacteria	o__Burkholderiales	f__Alcaligenaceae	g__Achromobacter	s__unclassified_Achromobacter
ASV529	0.0141053	0	2.55531	0.435494	4.4211e-09	7.68497e-08	k__Bacteria	p__Proteobacteria	c__Gammaproteobacteria	o__Burkholderiales	f__Alcaligenaceae	g__Paralcaligenes	s__Paralcaligenes_ginsengisoli
ASV93	1.62563	0.00448804	5.15839	0.90935	1.40639e-08	2.23836e-07	k__Bacteria	p__Proteobacteria	c__Gammaproteobacteria	o__Burkholderiales	f__Alcaligenaceae	g__Castellaniella	s__unclassified_Castellaniella
ASV39	0.0567417	0.827723	-2.61534	0.492575	1.0991e-07	1.54695e-06	k__Bacteria	p__Proteobacteria	c__Gammaproteobacteria	o__Burkholderiales	f__Alcaligenaceae	g__Achromobacter	s__unclassified_Achromobacter
ASV510	0.250369	0.0141053	4.28724	1.02511	2.88672e-05	0.000324068	k__Bacteria	p__Proteobacteria	c__Gammaproteobacteria	o__Burkholderiales	f__Alcaligenaceae	g__Castellaniella	s__unclassified_Castellaniella
ASV110	0.48535	0.128871	1.29406	0.372695	0.000516289	0.00486861	k__Bacteria	p__Proteobacteria	c__Gammaproteobacteria	o__Burkholderiales	f__Alcaligenaceae	g__Achromobacter	s__unclassified_Achromobacter
ASV7236	0.000961723	0.00833494	-1.78797	0.525392	0.000666214	0.00611426	k__Bacteria	p__Proteobacteria	c__Gammaproteobacteria	o__Burkholderiales	f__Alcaligenaceae	g__Castellaniella	s__unclassified_Castellaniella
ASV3631	0.010579	0	2.00443	0.619851	0.00122186	0.0107688	k__Bacteria	p__Proteobacteria	c__Gammaproteobacteria	o__Burkholderiales	f__Alcaligenaceae	g__Castellaniella	s__unclassified_Castellaniella
ASV46	0.215105	0.660704	-1.05493	0.369084	0.00425983	0.0325265	k__Bacteria	p__Proteobacteria	c__Gammaproteobacteria	o__Burkholderiales	f__Alcaligenaceae	g__Candidimonas	s__Candidimonas_humi
ASV730	0.0131436	0.0984164	-1.61627	0.569375	0.00453016	0.034244	k__Bacteria	p__Proteobacteria	c__Gammaproteobacteria	o__Burkholderiales	f__Alcaligenaceae	g__Pusillimonas	s__unclassified_Pusillimonas
ASV2257	0.0166699	0.00448804	2.0376	0.720202	0.00466631	0.0351153	k__Bacteria	p__Proteobacteria	c__Gammaproteobacteria	o__Burkholderiales	f__Alcaligenaceae	g__Castellaniella	s__unclassified_Castellaniella
ASV286	0	0.0349426	-2.69199	0.969481	0.00549076	0.0399829	k__Bacteria	p__Proteobacteria	c__Gammaproteobacteria	o__Burkholderiales	f__Alcaligenaceae	g__Achromobacter	s__unclassified_Achromobacter
ASV960	0.00352632	0	1.52629	0.408496	0.000186704	0.00187799	k__Bacteria	p__Bacteroidota	c__Bacteroidia	o__Sphingobacteriales	f__AKYH767	g__unclassified_AKYH767	s__unclassified_AKYH767
ASV905	0.00320574	0.0182727	-1.32256	0.394817	0.000808726	0.00733297	k__Bacteria	p__Abditibacteriota	c__Abditibacteria	o__Abditibacteriales	f__Abditibacteriaceae	g__Abditibacterium	s__Abditibacterium_bacterium_LY17
ASV1638	0	0.019555	-3.04167	0.410141	1.2057e-13	3.39396e-12	k__Bacteria	p__Chloroflexi	c__Anaerolineae	o__SBR1031	f__A4b	g__unclassified_A4b	s__unclassified_A4b
ASV3224	0	0.0153876	-2.7783	0.427183	7.83384e-11	1.66007e-09	k__Bacteria	p__Actinobacteriota	c__Thermoleophilia	o__Solirubrobacterales	f__67_14	g__unclassified_67_14	s__unclassified_67_14
ASV1237	0.00352632	0.0519331	-3.14097	0.540649	6.26139e-09	1.0591e-07	k__Bacteria	p__Actinobacteriota	c__Thermoleophilia	o__Solirubrobacterales	f__67_14	g__unclassified_67_14	s__unclassified_67_14
ASV2195	0.0182727	0	2.1875	0.632621	0.000544533	0.0050841	k__Bacteria	p__Actinobacteriota	c__Thermoleophilia	o__Solirubrobacterales	f__67_14	g__unclassified_67_14	s__unclassified_67_14
ASV4344	0.0025646	0.015067	-2.05689	0.672828	0.00223501	0.0185693	k__Bacteria	p__Actinobacteriota	c__Thermoleophilia	o__Solirubrobacterales	f__67_14	g__unclassified_67_14	s__unclassified_67_14
ASV1666	0	0.00288517	-1.30016	0.470897	0.00576202	0.0415571	k__Bacteria	p__Actinobacteriota	c__Thermoleophilia	o__Solirubrobacterales	f__67_14	g__unclassified_67_14	s__unclassified_67_14

## Sheet: Supplementary Data 3
Supplementary Data 3: Metagenomeseq analysis of significantly differential abundance of ASVs in midribs of transgenic L2-6 compared to WT controls (adjPvalues <0.05). RA(%) indicates percentage of relative abundance
OTU	OE8L(RA%)	WTL(RA%)	logFC	se	P value	adjPvalues	King	phylum	class	order	family	genus	species
ASV673	0	0.113163	-4.86923	0.90967	8.66295e-08	0.00049786	k__Bacteria	p__Proteobacteria	c__Gammaproteobacteria	o__Burkholderiales	f__Neisseriaceae	g__Neisseria	s__unclassified_Neisseria
ASV845	0	0.085914	-4.60762	0.917639	5.13581e-07	0.00147577	k__Bacteria	p__Bacteroidota	c__Bacteroidia	o__Bacteroidales	f__Bacteroidaceae	g__Bacteroides	s__unclassified_Bacteroides
ASV454	0	0.12823	-4.55733	0.960177	2.07132e-06	0.00352212	k__Bacteria	p__Bacteroidota	c__Bacteroidia	o__Bacteroidales	f__Bacteroidaceae	g__Bacteroides	s__unclassified_Bacteroides
ASV617	0	0.0644355	-4.29148	0.910731	2.45145e-06	0.00352212	k__Bacteria	p__Bacteroidota	c__Bacteroidia	o__Bacteroidales	f__Prevotellaceae	g__Prevotella_9	s__unclassified_Prevotella_9
ASV371	0	0.0673206	-4.30822	0.951158	5.91403e-06	0.00566465	k__Bacteria	p__Proteobacteria	c__Gammaproteobacteria	o__Pseudomonadales	f__Pseudomonadaceae	g__Pseudomonas	s__unclassified_Pseudomonas
ASV372	0.0182727	0.137847	-4.29907	0.94546	5.43982e-06	0.00566465	k__Bacteria	p__Firmicutes	c__Clostridia	o__Lachnospirales	f__Lachnospiraceae	g__Lachnospiraceae_NK4A136_group	s__unclassified_Lachnospiraceae_NK4A136_group
ASV1532	0.0118613	0.000641149	2.62876	0.602961	1.3021e-05	0.00858873	k__Bacteria	p__unclassified_Bacteria	c__unclassified_Bacteria	o__unclassified_Bacteria	f__unclassified_Bacteria	g__unclassified_Bacteria	s__unclassified_Bacteria
ASV270	0.0205168	0.149388	-4.32849	0.992094	1.28301e-05	0.00858873	k__Bacteria	p__Desulfobacterota	c__Desulfovibrionia	o__Desulfovibrionales	f__Desulfovibrionaceae	g__unclassified_Desulfovibrionaceae	s__unclassified_Desulfovibrionaceae
ASV452	0.00480862	0.167019	-4.44722	1.02173	1.34502e-05	0.00858873	k__Bacteria	p__Firmicutes	c__Clostridia	o__Lachnospirales	f__Lachnospiraceae	g__unclassified_Lachnospiraceae	s__unclassified_Lachnospiraceae
ASV1235	0	0.0413541	-3.80612	0.908153	2.77666e-05	0.0147828	k__Bacteria	p__Proteobacteria	c__Gammaproteobacteria	o__Enterobacterales	f__Pasteurellaceae	g__Haemophilus	s__unclassified_Haemophilus
ASV893	0	0.0397512	-3.83355	0.915634	2.8295e-05	0.0147828	k__Bacteria	p__Firmicutes	c__Clostridia	o__Oscillospirales	f__Oscillospiraceae	g__UCG_005	s__unclassified_UCG_005

## Sheet: Supplementary Data 4
Supplementary Data 4: Metagenomeseq analysis of significantly differential abundance of ASVs in roots of transgenic L1-2 compared to WT controls (adjPvalues <0.05). RA(%) indicates percentage of relative abundance
OTU	OE9R(RA%)	WTR(RA%)	logFC	se	P value	adjPvalues	King	phylum	class	order	family	genus	species
ASV1111	0	0.0458421	-3.92554	0.469097	0	0	k__Bacteria	p__Proteobacteria	c__Alphaproteobacteria	o__Rhizobiales	f__Devosiaceae	g__unclassified_Devosiaceae	s__unclassified_Devosiaceae
ASV1181	0	0.073091	-4.41954	0.506931	0	0	k__Bacteria	p__Proteobacteria	c__Gammaproteobacteria	o__Xanthomonadales	f__Xanthomonadaceae	g__Luteimonas	s__unclassified_Luteimonas
ASV1237	0	0.0519331	-4.03051	0.470315	0	0	k__Bacteria	p__Actinobacteriota	c__Thermoleophilia	o__Solirubrobacterales	f__67_14	g__unclassified_67_14	s__unclassified_67_14
ASV1358	0	0.0564211	-4.0579	0.480516	0	0	k__Bacteria	p__Bacteroidota	c__Bacteroidia	o__Flavobacteriales	f__Flavobacteriaceae	g__Flavobacterium	s__unclassified_Flavobacterium
ASV137	0	0.0993781	-4.5421	0.545677	0	0	k__Bacteria	p__Proteobacteria	c__Gammaproteobacteria	o__Burkholderiales	f__Alcaligenaceae	g__Bordetella	s__unclassified_Bordetella
ASV191	0.607489	0	6.26174	0.617752	0	0	k__Bacteria	p__Proteobacteria	c__Gammaproteobacteria	o__Burkholderiales	f__TRA3_20	g__uncultured_Thiobacillus_sp.	s__uncultured_Thiobacillus_sp.
ASV199	0	0.261268	-5.401	0.480094	0	0	k__Bacteria	p__Proteobacteria	c__Gammaproteobacteria	o__Xanthomonadales	f__Xanthomonadaceae	g__Luteimonas	s__unclassified_Luteimonas
ASV210	0	0.70847	-6.72003	0.477004	0	0	k__Bacteria	p__Proteobacteria	c__Gammaproteobacteria	o__Xanthomonadales	f__Rhodanobacteraceae	g__Chujaibacter	s__unclassified_Chujaibacter
ASV255	0	0.490479	-6.16927	0.505807	0	0	k__Bacteria	p__Bacteroidota	c__Bacteroidia	o__Sphingobacteriales	f__Sphingobacteriaceae	g__Pelobium	s__unclassified_Pelobium
ASV269	0.230493	0	5.38288	0.599172	0	0	k__Bacteria	p__Proteobacteria	c__Gammaproteobacteria	o__Burkholderiales	f__Alcaligenaceae	g__Candidimonas	s__Candidimonas_humi
ASV275	0.404244	0.0025646	5.64162	0.636676	0	0	k__Bacteria	p__Proteobacteria	c__Alphaproteobacteria	o__Sphingomonadales	f__Sphingomonadaceae	g__unclassified_Sphingomonadaceae	s__unclassified_Sphingomonadaceae
ASV298	0.326665	0.00288517	5.50274	0.598225	0	0	k__Bacteria	p__Proteobacteria	c__Alphaproteobacteria	o__Sphingomonadales	f__Sphingomonadaceae	g__unclassified_Sphingomonadaceae	s__unclassified_Sphingomonadaceae
ASV317	0	0.46323	-6.30932	0.474065	0	0	k__Bacteria	p__Proteobacteria	c__Gammaproteobacteria	o__Burkholderiales	f__Rhodocyclaceae	g__Azoarcus	s__unclassified_Azoarcus
ASV335	0	0.0971341	-4.18754	0.495997	0	0	k__Bacteria	p__Proteobacteria	c__Gammaproteobacteria	o__Xanthomonadales	f__Xanthomonadaceae	g__Thermomonas	s__unclassified_Thermomonas
ASV341	0	0.458421	-6.31608	0.479208	0	0	k__Bacteria	p__Actinobacteriota	c__Actinobacteria	o__Micromonosporales	f__Micromonosporaceae	g__unclassified_Micromonosporaceae	s__unclassified_Micromonosporaceae
ASV369	0.115727	0	4.73085	0.543577	0	0	k__Bacteria	p__Patescibacteria	c__Saccharimonadia	o__Saccharimonadales	f__LWQ8	g__unclassified_LWQ8	s__unclassified_LWQ8
ASV398	0	0.197153	-5.17518	0.535012	0	0	k__Bacteria	p__Proteobacteria	c__Alphaproteobacteria	o__Sphingomonadales	f__Sphingomonadaceae	g__Sphingomonas	s__unclassified_Sphingomonas
ASV409	0.104187	0	4.64219	0.475762	0	0	k__Bacteria	p__Proteobacteria	c__Alphaproteobacteria	o__Sphingomonadales	f__Sphingomonadaceae	g__unclassified_Sphingomonadaceae	s__unclassified_Sphingomonadaceae
ASV412	0	0.249728	-5.15792	0.493981	0	0	k__Bacteria	p__Proteobacteria	c__Gammaproteobacteria	o__Xanthomonadales	f__Rhodanobacteraceae	g__Rhodanobacter	s__unclassified_Rhodanobacter
ASV418	0.16766	0	5.10985	0.47747	0	0	k__Bacteria	p__Patescibacteria	c__Saccharimonadia	o__Saccharimonadales	f__LWQ8	g__unclassified_LWQ8	s__unclassified_LWQ8
ASV422	0	0.18946	-5.25744	0.485733	0	0	k__Bacteria	p__Proteobacteria	c__Gammaproteobacteria	o__Xanthomonadales	f__Xanthomonadaceae	g__Luteimonas	s__unclassified_Luteimonas
ASV43	0.17279	0	4.99716	0.547527	0	0	k__Bacteria	p__Bacteroidota	c__Bacteroidia	o__Flavobacteriales	f__Flavobacteriaceae	g__Pricia	s__uncultured_Flavobacteriia_bacterium
ASV440	0	0.205488	-5.38135	0.469536	0	0	k__Bacteria	p__Proteobacteria	c__Gammaproteobacteria	o__Burkholderiales	f__Comamonadaceae	g__unclassified_Comamonadaceae	s__unclassified_Comamonadaceae
ASV443	0.149067	0.00352632	4.75171	0.544675	0	0	k__Bacteria	p__Patescibacteria	c__Saccharimonadia	o__Saccharimonadales	f__LWQ8	g__unclassified_LWQ8	s__unclassified_LWQ8
ASV459	0	0.261909	-5.48154	0.528679	0	0	k__Bacteria	p__Patescibacteria	c__Saccharimonadia	o__Saccharimonadales	f__unclassified_Saccharimonadales	g__unclassified_Saccharimonadales	s__unclassified_Saccharimonadales
ASV501	0	0.157402	-4.85708	0.487562	0	0	k__Bacteria	p__Proteobacteria	c__Alphaproteobacteria	o__Sphingomonadales	f__Sphingomonadaceae	g__Sphingopyxis	s__unclassified_Sphingopyxis
ASV511	0.163814	0	5.14205	0.471525	0	0	k__Bacteria	p__Proteobacteria	c__Alphaproteobacteria	o__Sphingomonadales	f__Sphingomonadaceae	g__Sphingomonas	s__unclassified_Sphingomonas
ASV534	0.148426	0	4.76462	0.565882	0	0	k__Bacteria	p__Bacteroidota	c__Bacteroidia	o__Flavobacteriales	f__Flavobacteriaceae	g__Pricia	s__uncultured_Flavobacteriia_bacterium
ASV539	0	0.193948	-5.40714	0.473594	0	0	k__Bacteria	p__Proteobacteria	c__Gammaproteobacteria	o__Xanthomonadales	f__Xanthomonadaceae	g__Luteimonas	s__unclassified_Luteimonas
ASV554	0.222158	0	5.37255	0.559166	0	0	k__Bacteria	p__Proteobacteria	c__Gammaproteobacteria	o__Granulosicoccales	f__unclassified_Granulosicoccales	g__unclassified_Granulosicoccales	s__unclassified_Granulosicoccales
ASV562	0	0.077579	-4.51092	0.498017	0	0	k__Bacteria	p__Proteobacteria	c__Gammaproteobacteria	o__Xanthomonadales	f__Xanthomonadaceae	g__Luteimonas	s__unclassified_Luteimonas
ASV566	0	0.210938	-4.82854	0.548362	0	0	k__Bacteria	p__Bacteroidota	c__Bacteroidia	o__Flavobacteriales	f__Flavobacteriaceae	g__Vitellibacter	s__unclassified_Vitellibacter
ASV574	0.114766	0	4.69872	0.544397	0	0	k__Bacteria	p__Proteobacteria	c__Gammaproteobacteria	o__Legionellales	f__Legionellaceae	g__Legionella	s__unclassified_Legionella
ASV607	0.114125	0	4.76507	0.521574	0	0	k__Bacteria	p__Bdellovibrionota	c__Bdellovibrionia	o__Bdellovibrionales	f__Bdellovibrionaceae	g__Bdellovibrio	s__unclassified_Bdellovibrio
ASV628	0	0.173751	-5.10575	0.478459	0	0	k__Bacteria	p__Bacteroidota	c__Bacteroidia	o__Flavobacteriales	f__Flavobacteriaceae	g__Pricia	s__uncultured_Flavobacteriia_bacterium
ASV630	0	0.118292	-4.85784	0.490862	0	0	k__Bacteria	p__Proteobacteria	c__Alphaproteobacteria	o__Sphingomonadales	f__Sphingomonadaceae	g__Sphingomonas	s__unclassified_Sphingomonas
ASV712	0	0.0644355	-4.29457	0.469123	0	0	k__Bacteria	p__Proteobacteria	c__Alphaproteobacteria	o__Rhizobiales	f__Xanthobacteraceae	g__Pseudolabrys	s__unclassified_Pseudolabrys
ASV739	0	0.106751	-4.78351	0.485465	0	0	k__Bacteria	p__Proteobacteria	c__Alphaproteobacteria	o__Sphingomonadales	f__Sphingomonadaceae	g__unclassified_Sphingomonadaceae	s__unclassified_Sphingomonadaceae
ASV754	0	0.13368	-5.06234	0.484223	0	0	k__Bacteria	p__Proteobacteria	c__Gammaproteobacteria	o__Xanthomonadales	f__Xanthomonadaceae	g__Thermomonas	s__unclassified_Thermomonas
ASV766	0.0599474	0	4.1408	0.473112	0	0	k__Bacteria	p__Proteobacteria	c__Alphaproteobacteria	o__Rhizobiales	f__Amb_16S_1323	g__unclassified_Amb_16S_1323	s__unclassified_Amb_16S_1323
ASV840	0	0.0484067	-4.03752	0.474617	0	0	k__Bacteria	p__Bacteroidota	c__Bacteroidia	o__Chitinophagales	f__Chitinophagaceae	g__Edaphobaculum	s__uncultured_Chitinophagaceae_bacterium
ASV864	0	0.0887991	-4.44381	0.473436	0	0	k__Bacteria	p__Proteobacteria	c__Gammaproteobacteria	o__Burkholderiales	f__Nitrosomonadaceae	g__Nitrosospira	s__unclassified_Nitrosospira
ASV866	0	0.101943	-4.68754	0.481252	0	0	k__Bacteria	p__Proteobacteria	c__Gammaproteobacteria	o__Xanthomonadales	f__Xanthomonadaceae	g__Thermomonas	s__unclassified_Thermomonas
ASV877	0.108354	0	4.72088	0.531043	0	0	k__Bacteria	p__Dependentiae	c__Babeliae	o__Babeliales	f__Vermiphilaceae	g__unclassified_Vermiphilaceae	s__unclassified_Vermiphilaceae
ASV88	0.381163	0	5.75938	0.680686	0	0	k__Bacteria	p__Proteobacteria	c__Gammaproteobacteria	o__Burkholderiales	f__Alcaligenaceae	g__Castellaniella	s__unclassified_Castellaniella
ASV911	0	0.0907226	-4.49341	0.475028	0	0	k__Bacteria	p__Bacteroidota	c__Bacteroidia	o__Flavobacteriales	f__Flavobacteriaceae	g__Pricia	s__uncultured_Flavobacteriia_bacterium
ASV93	0.389498	0.00448804	5.4023	0.607825	0	0	k__Bacteria	p__Proteobacteria	c__Gammaproteobacteria	o__Burkholderiales	f__Alcaligenaceae	g__Castellaniella	s__unclassified_Castellaniella
ASV931	0.0942489	0	4.51182	0.513964	0	0	k__Bacteria	p__Proteobacteria	c__Alphaproteobacteria	o__Rhizobiales	f__Devosiaceae	g__Devosia	s__unclassified_Devosia
ASV1013	0	0.042957	-3.89525	0.476779	2.22045e-16	1.8347e-14	k__Bacteria	p__Proteobacteria	c__Gammaproteobacteria	o__Burkholderiales	f__Alcaligenaceae	g__Castellaniella	s__unclassified_Castellaniella
ASV382	0.202603	0.00416747	4.9883	0.602478	2.22045e-16	1.8347e-14	k__Bacteria	p__Bdellovibrionota	c__Bdellovibrionia	o__Bdellovibrionales	f__Bdellovibrionaceae	g__Bdellovibrio	s__unclassified_Bdellovibrio
ASV946	0.0448804	0	3.89396	0.473565	2.22045e-16	1.8347e-14	k__Bacteria	p__Myxococcota	c__Polyangia	o__Polyangiales	f__Polyangiaceae	g__Pajaroellobacter	s__unclassified_Pajaroellobacter
ASV1168	0.0714881	0	4.26277	0.525022	4.44089e-16	3.40253e-14	k__Bacteria	p__Myxococcota	c__Polyangia	o__Polyangiales	f__Polyangiaceae	g__Pajaroellobacter	s__unclassified_Pajaroellobacter
ASV421	0.00160287	0.300058	-5.30289	0.652146	4.44089e-16	3.40253e-14	k__Bacteria	p__Bacteroidota	c__Bacteroidia	o__Chitinophagales	f__Chitinophagaceae	g__Taibaiella	s__unclassified_Taibaiella
ASV58	0.032378	2.69988	-4.0627	0.499678	4.44089e-16	3.40253e-14	k__Bacteria	p__Proteobacteria	c__Gammaproteobacteria	o__Xanthomonadales	f__Xanthomonadaceae	g__Luteimonas	s__unclassified_Luteimonas
ASV606	0.0782202	0	4.34292	0.533995	4.44089e-16	3.40253e-14	k__Bacteria	p__Proteobacteria	c__Gammaproteobacteria	o__Burkholderiales	f__Alcaligenaceae	g__Castellaniella	s__unclassified_Castellaniella
ASV1058	0	0.0634737	-4.02478	0.498986	6.66134e-16	4.75778e-14	k__Bacteria	p__Actinobacteriota	c__Actinobacteria	o__Pseudonocardiales	f__Pseudonocardiaceae	g__Lechevalieria	s__unclassified_Lechevalieria
ASV1074	0.0487273	0	3.96527	0.490713	6.66134e-16	4.75778e-14	k__Bacteria	p__Proteobacteria	c__Gammaproteobacteria	o__Diplorickettsiales	f__Diplorickettsiaceae	g__unclassified_Diplorickettsiaceae	s__unclassified_Diplorickettsiaceae
ASV425	0.130794	0	4.5781	0.567501	6.66134e-16	4.75778e-14	k__Bacteria	p__Proteobacteria	c__Gammaproteobacteria	o__Xanthomonadales	f__Rhodanobacteraceae	g__Dokdonella	s__unclassified_Dokdonella
ASV516	0	0.0435981	-3.91904	0.485086	6.66134e-16	4.75778e-14	k__Bacteria	p__Proteobacteria	c__Alphaproteobacteria	o__Rhizobiales	f__Devosiaceae	g__Devosia	s__unclassified_Devosia
ASV86	0.479259	0	5.94712	0.742048	1.11022e-15	7.79747e-14	k__Bacteria	p__Proteobacteria	c__Gammaproteobacteria	o__Burkholderiales	f__Alcaligenaceae	g__Candidimonas	s__Candidimonas_humi
ASV106	0.0243637	1.03994	-3.78031	0.472817	1.33227e-15	9.20357e-14	k__Bacteria	p__Proteobacteria	c__Gammaproteobacteria	o__Xanthomonadales	f__Xanthomonadaceae	g__Luteimonas	s__unclassified_Luteimonas
ASV1414	0.0403924	0	3.79472	0.476979	1.77636e-15	1.20735e-13	k__Bacteria	p__Proteobacteria	c__Alphaproteobacteria	o__Rhodobacterales	f__Rhodobacteraceae	g__Falsirhodobacter	s__unclassified_Falsirhodobacter
ASV1302	0	0.045201	-3.85549	0.485131	1.9984e-15	1.31582e-13	k__Bacteria	p__Actinobacteriota	c__Actinobacteria	o__Propionibacteriales	f__Nocardioidaceae	g__Nocardioides	s__unclassified_Nocardioides
ASV805	0.0458421	0	3.83402	0.482604	1.9984e-15	1.31582e-13	k__Bacteria	p__Proteobacteria	c__Alphaproteobacteria	o__Rhizobiales	f__Rhizobiaceae	g__unclassified_Rhizobiaceae	s__unclassified_Rhizobiaceae
ASV1033	0	0.0365455	-3.7854	0.478804	2.66454e-15	1.72744e-13	k__Bacteria	p__Proteobacteria	c__Alphaproteobacteria	o__Sphingomonadales	f__Sphingomonadaceae	g__unclassified_Sphingomonadaceae	s__unclassified_Sphingomonadaceae
ASV1775	0	0.0423158	-3.88515	0.493373	3.33067e-15	2.12658e-13	k__Bacteria	p__Proteobacteria	c__Gammaproteobacteria	o__Coxiellales	f__Coxiellaceae	g__Coxiella	s__unclassified_Coxiella
ASV1182	0	0.0381484	-3.69054	0.470601	4.44089e-15	2.79312e-13	k__Bacteria	p__Proteobacteria	c__Gammaproteobacteria	o__Xanthomonadales	f__Xanthomonadaceae	g__Luteimonas	s__unclassified_Luteimonas
ASV329	0.13945	0.00192345	4.61877	0.591847	5.9952e-15	3.71526e-13	k__Bacteria	p__Proteobacteria	c__Gammaproteobacteria	o__Burkholderiales	f__Alcaligenaceae	g__Eoetvoesia	s__uncultured_beta_proteobacterium
ASV1959	0	0.0371866	-3.67192	0.470836	6.21725e-15	3.79703e-13	k__Bacteria	p__Proteobacteria	c__Gammaproteobacteria	o__Enterobacterales	f__Enterobacteriaceae	g__Enterobacter	s__unclassified_Enterobacter
ASV660	0	0.042957	-3.88311	0.49811	6.43929e-15	3.87645e-13	k__Bacteria	p__Bacteroidota	c__Bacteroidia	o__Chitinophagales	f__Chitinophagaceae	g__Niabella	s__unclassified_Niabella
ASV1177	0	0.075335	-3.91828	0.507497	1.15463e-14	6.85298e-13	k__Bacteria	p__Proteobacteria	c__Alphaproteobacteria	o__Sphingomonadales	f__Sphingomonadaceae	g__unclassified_Sphingomonadaceae	s__unclassified_Sphingomonadaceae
ASV871	0.0538565	0	3.9225	0.509366	1.35447e-14	7.92742e-13	k__Bacteria	p__Bacteroidota	c__Kapabacteria	o__Kapabacteriales	f__unclassified_Kapabacteriales	g__unclassified_Kapabacteriales	s__unclassified_Kapabacteriales
ASV801	0.0375072	0	3.67756	0.478196	1.46549e-14	8.45972e-13	k__Bacteria	p__Proteobacteria	c__Alphaproteobacteria	o__Caulobacterales	f__Caulobacteraceae	g__unclassified_Caulobacteraceae	s__unclassified_Caulobacteraceae
ASV1039	0.0551388	0	3.94521	0.515746	2.02061e-14	1.15065e-12	k__Bacteria	p__Gemmatimonadota	c__Gemmatimonadetes	o__Gemmatimonadales	f__Gemmatimonadaceae	g__unclassified_Gemmatimonadaceae	s__unclassified_Gemmatimonadaceae
ASV751	0.0586651	0	4.12788	0.540622	2.24265e-14	1.26007e-12	k__Bacteria	p__Proteobacteria	c__Alphaproteobacteria	o__Sphingomonadales	f__Sphingomonadaceae	g__Novosphingobium	s__unclassified_Novosphingobium
ASV782	0	0.0561005	-3.94521	0.518207	2.66454e-14	1.47741e-12	k__Bacteria	p__Proteobacteria	c__Alphaproteobacteria	o__Sphingomonadales	f__Sphingomonadaceae	g__Sphingopyxis	s__unclassified_Sphingopyxis
ASV542	0	0.0294929	-3.53364	0.4692	5.01821e-14	2.74633e-12	k__Bacteria	p__Bacteroidota	c__Bacteroidia	o__Sphingobacteriales	f__Sphingobacteriaceae	g__Mucilaginibacter	s__unclassified_Mucilaginibacter
ASV1496	0	0.0314163	-3.5631	0.473987	5.59552e-14	3.02302e-12	k__Bacteria	p__Gemmatimonadota	c__Gemmatimonadetes	o__Gemmatimonadales	f__Gemmatimonadaceae	g__unclassified_Gemmatimonadaceae	s__unclassified_Gemmatimonadaceae
ASV1241	0	0.0554594	-3.96897	0.529225	6.39488e-14	3.41114e-12	k__Bacteria	p__Actinobacteriota	c__Actinobacteria	o__Streptomycetales	f__Streptomycetaceae	g__Streptomyces	s__unclassified_Streptomyces
ASV97	0.0339809	0	3.54757	0.473463	6.75016e-14	3.55564e-12	k__Bacteria	p__Proteobacteria	c__Gammaproteobacteria	o__Burkholderiales	f__Burkholderiaceae	g__Pandoraea	s__unclassified_Pandoraea
ASV2207	0	0.0307751	-3.59342	0.480356	7.39409e-14	3.84675e-12	k__Bacteria	p__unclassified_Bacteria	c__unclassified_Bacteria	o__unclassified_Bacteria	f__unclassified_Bacteria	g__unclassified_Bacteria	s__unclassified_Bacteria
ASV587	0	0.0516125	-3.91807	0.524346	7.88258e-14	4.05088e-12	k__Bacteria	p__Proteobacteria	c__Gammaproteobacteria	o__Xanthomonadales	f__Xanthomonadaceae	g__Pseudoxanthomonas	s__unclassified_Pseudoxanthomonas
ASV1543	0.0400718	0	3.65285	0.491937	1.12355e-13	5.64759e-12	k__Bacteria	p__Dependentiae	c__Babeliae	o__Babeliales	f__Vermiphilaceae	g__unclassified_Vermiphilaceae	s__unclassified_Vermiphilaceae
ASV1737	0.0349426	0	3.56001	0.479439	1.12577e-13	5.64759e-12	k__Bacteria	p__Proteobacteria	c__Gammaproteobacteria	o__Pseudomonadales	f__Halomonadaceae	g__Halomonas	s__unclassified_Halomonas
ASV1642	0	0.02789	-3.47904	0.469645	1.28342e-13	6.28875e-12	k__Bacteria	p__Actinobacteriota	c__Actinobacteria	o__Propionibacteriales	f__Nocardioidaceae	g__Nocardioides	s__unclassified_Nocardioides
ASV2153	0.0310957	0	3.54298	0.478234	1.27676e-13	6.28875e-12	k__Bacteria	p__Myxococcota	c__Polyangia	o__Haliangiales	f__Haliangiaceae	g__Haliangium	s__unclassified_Haliangium
ASV1221	0.0612297	0	4.07461	0.552123	1.58318e-13	7.6684e-12	k__Bacteria	p__Proteobacteria	c__Alphaproteobacteria	o__Rhizobiales	f__Rhizobiaceae	g__unclassified_Rhizobiaceae	s__unclassified_Rhizobiaceae
ASV847	0	0.0304546	-3.60097	0.489266	1.84075e-13	8.81468e-12	k__Bacteria	p__Proteobacteria	c__Alphaproteobacteria	o__Rhodobacterales	f__Rhodobacteraceae	g__Amaricoccus	s__unclassified_Amaricoccus
ASV2589	0	0.0291723	-3.5267	0.480075	2.04059e-13	9.66185e-12	k__Bacteria	p__Proteobacteria	c__Gammaproteobacteria	o__Xanthomonadales	f__Xanthomonadaceae	g__Luteimonas	s__unclassified_Luteimonas
ASV280	0.454575	0	5.83115	0.796827	2.51799e-13	1.17898e-11	k__Bacteria	p__Proteobacteria	c__Gammaproteobacteria	o__Xanthomonadales	f__Rhodanobacteraceae	g__Rhodanobacter	s__unclassified_Rhodanobacter
ASV800	0.0285311	0	3.43638	0.472228	3.41505e-13	1.58143e-11	k__Bacteria	p__Proteobacteria	c__Alphaproteobacteria	o__Rhizobiales	f__Xanthobacteraceae	g__Pseudolabrys	s__uncultured_forest_soil_bacterium
ASV902	0.073091	0	4.27042	0.587299	3.5616e-13	1.63137e-11	k__Bacteria	p__Proteobacteria	c__Alphaproteobacteria	o__Rhizobiales	f__Rhizobiaceae	g__unclassified_Rhizobiaceae	s__unclassified_Rhizobiaceae
ASV2069	0	0.0310957	-3.51175	0.483536	3.79696e-13	1.72047e-11	k__Bacteria	p__Proteobacteria	c__Alphaproteobacteria	o__Rhizobiales	f__Rhizobiaceae	g__unclassified_Rhizobiaceae	s__unclassified_Rhizobiaceae
ASV744	0	0.0298134	-3.54156	0.489895	4.85834e-13	2.17798e-11	k__Bacteria	p__Proteobacteria	c__Alphaproteobacteria	o__Rhodobacterales	f__Rhodobacteraceae	g__Amaricoccus	s__unclassified_Amaricoccus
ASV1167	0	0.025646	-3.36003	0.469464	8.23563e-13	3.65019e-11	k__Bacteria	p__Proteobacteria	c__Alphaproteobacteria	o__Sphingomonadales	f__Sphingomonadaceae	g__Sphingobium	s__unclassified_Sphingobium
ASV548	0	0.0310957	-3.39553	0.474511	8.31557e-13	3.65019e-11	k__Bacteria	p__Proteobacteria	c__Gammaproteobacteria	o__Pseudomonadales	f__Cellvibrionaceae	g__Cellvibrio	s__unclassified_Cellvibrio
ASV388	0.0785407	0	4.27857	0.59884	9.01501e-13	3.91642e-11	k__Bacteria	p__Proteobacteria	c__Gammaproteobacteria	o__Burkholderiales	f__Alcaligenaceae	g__Castellaniella	s__unclassified_Castellaniella
ASV1545	0.049689	0	3.91518	0.548804	9.74776e-13	4.19154e-11	k__Bacteria	p__Proteobacteria	c__Alphaproteobacteria	o__Micropepsales	f__Micropepsaceae	g__unclassified_Micropepsaceae	s__unclassified_Micropepsaceae
ASV1083	0.0391101	0	3.71275	0.521276	1.06026e-12	4.51308e-11	k__Bacteria	p__Proteobacteria	c__Alphaproteobacteria	o__Acetobacterales	f__Acetobacteraceae	g__unclassified_Acetobacteraceae	s__unclassified_Acetobacteraceae
ASV747	0	0.0243637	-3.33573	0.468951	1.13398e-12	4.7786e-11	k__Bacteria	p__Proteobacteria	c__Alphaproteobacteria	o__Rhodospirillales	f__unclassified_Rhodospirillales	g__uncultured_Magnetospirillum_sp.	s__unclassified_Rhodospirillales
ASV836	0	0.116369	-3.9358	0.554735	1.2943e-12	5.40017e-11	k__Bacteria	p__Actinobacteriota	c__Actinobacteria	o__Streptomycetales	f__Streptomycetaceae	g__Streptomyces	s__unclassified_Streptomyces
ASV2790	0	0.025646	-3.36475	0.474664	1.35381e-12	5.59308e-11	k__Bacteria	p__Patescibacteria	c__Saccharimonadia	o__Saccharimonadales	f__LWQ8	g__unclassified_LWQ8	s__unclassified_LWQ8
ASV1874	0.0410335	0	3.71002	0.52356	1.3789e-12	5.64143e-11	k__Bacteria	p__Bacteroidota	c__Bacteroidia	o__Sphingobacteriales	f__Sphingobacteriaceae	g__Pelobium	s__unclassified_Pelobium
ASV1477	0	0.0243637	-3.40314	0.480804	1.46239e-12	5.92547e-11	k__Bacteria	p__Bdellovibrionota	c__Bdellovibrionia	o__Bdellovibrionales	f__Bdellovibrionaceae	g__Bdellovibrio	s__Bdellovibrio_sp._MPA
ASV930	0.101622	0	4.50627	0.638398	1.68043e-12	6.74414e-11	k__Bacteria	p__Bdellovibrionota	c__Oligoflexia	o__0319_6G20	f__uncultured_gamma_proteobacterium	g__uncultured_gamma_proteobacterium	s__uncultured_gamma_proteobacterium
ASV160	0	0.0631532	-3.62292	0.516262	2.25708e-12	8.97297e-11	k__Bacteria	p__Proteobacteria	c__Gammaproteobacteria	o__Burkholderiales	f__Alcaligenaceae	g__Achromobacter	s__unclassified_Achromobacter
ASV2585	0.0282106	0	3.3632	0.479354	2.28129e-12	8.98443e-11	k__Bacteria	p__Proteobacteria	c__Gammaproteobacteria	o__Pseudomonadales	f__Halomonadaceae	g__Halomonas	s__unclassified_Halomonas
ASV514	0.00192345	0.194589	-3.9645	0.566073	2.49623e-12	9.7399e-11	k__Bacteria	p__Proteobacteria	c__Alphaproteobacteria	o__Rickettsiales	f__SM2D12	g__uncultured_Phyllobacteriaceae_bacterium	s__uncultured_Phyllobacteriaceae_bacterium
ASV2531	0.02789	0	3.37328	0.482769	2.80087e-12	1.08283e-10	k__Bacteria	p__Bacteroidota	c__Bacteroidia	o__Chitinophagales	f__Chitinophagaceae	g__Flavitalea	s__unclassified_Flavitalea
ASV1061	0	0.0637943	-3.95129	0.56601	2.93165e-12	1.12309e-10	k__Bacteria	p__Proteobacteria	c__Gammaproteobacteria	o__Burkholderiales	f__Comamonadaceae	g__unclassified_Comamonadaceae	s__unclassified_Comamonadaceae
ASV2852	0	0.025646	-3.4668	0.497862	3.32201e-12	1.26117e-10	k__Bacteria	p__Proteobacteria	c__Gammaproteobacteria	o__Xanthomonadales	f__Xanthomonadaceae	g__Arenimonas	s__uncultured_gamma_proteobacterium
ASV1336	0.0426364	0	3.72071	0.536695	4.1307e-12	1.55417e-10	k__Bacteria	p__Patescibacteria	c__Saccharimonadia	o__Saccharimonadales	f__unclassified_Saccharimonadales	g__unclassified_Saccharimonadales	s__unclassified_Saccharimonadales
ASV2255	0.0266077	0	3.34139	0.484743	5.4583e-12	2.03551e-10	k__Bacteria	p__Dependentiae	c__Babeliae	o__Babeliales	f__UBA12409	g__unclassified_UBA12409	s__unclassified_UBA12409
ASV1764	0	0.0234019	-3.28817	0.481715	8.73368e-12	3.2284e-10	k__Bacteria	p__Patescibacteria	c__Saccharimonadia	o__Saccharimonadales	f__LWQ8	g__unclassified_LWQ8	s__unclassified_LWQ8
ASV493	0.210938	0.000641149	4.74099	0.700499	1.3056e-11	4.78417e-10	k__Bacteria	p__Proteobacteria	c__Gammaproteobacteria	o__Burkholderiales	f__unclassified_Burkholderiales	g__unclassified_Burkholderiales	s__unclassified_Burkholderiales
ASV535	0	0.0310957	-3.56033	0.526576	1.36771e-11	4.96855e-10	k__Bacteria	p__Patescibacteria	c__Saccharimonadia	o__Saccharimonadales	f__unclassified_Saccharimonadales	g__unclassified_Saccharimonadales	s__unclassified_Saccharimonadales
ASV2407	0.0298134	0	3.42201	0.507406	1.53957e-11	5.54508e-10	k__Bacteria	p__Proteobacteria	c__Alphaproteobacteria	o__Rhizobiales	f__Xanthobacteraceae	g__unclassified_Xanthobacteraceae	s__unclassified_Xanthobacteraceae
ASV701	0.0012823	0.0759761	-4.06975	0.605343	1.77958e-11	6.3552e-10	k__Bacteria	p__Proteobacteria	c__Gammaproteobacteria	o__Xanthomonadales	f__Xanthomonadaceae	g__Luteimonas	s__Luteimonas_mephitis
ASV2003	0.0359043	0	3.53603	0.527631	2.05995e-11	7.29465e-10	k__Bacteria	p__Proteobacteria	c__Alphaproteobacteria	o__unclassified_Alphaproteobacteria	f__uncultured_Rhodobacteraceae_bacterium	g__unclassified_Alphaproteobacteria	s__unclassified_Alphaproteobacteria
ASV2078	0.0343015	0	3.52646	0.526485	2.11133e-11	7.4143e-10	k__Bacteria	p__Proteobacteria	c__Alphaproteobacteria	o__Rhodospirillales	f__unclassified_Rhodospirillales	g__uncultured_Magnetospirillum_sp.	s__unclassified_Rhodospirillales
ASV1977	0.0330192	0	3.51466	0.52633	2.42746e-11	8.45397e-10	k__Bacteria	p__Proteobacteria	c__Gammaproteobacteria	o__unclassified_Gammaproteobacteria	f__unclassified_Gammaproteobacteria	g__unclassified_Gammaproteobacteria	s__unclassified_Gammaproteobacteria
ASV161	0.0230814	0	3.1677	0.474659	2.49571e-11	8.62044e-10	k__Bacteria	p__Bacteroidota	c__Bacteroidia	o__Bacteroidales	f__Prevotellaceae	g__Prevotellaceae_NK3B31_group	s__unclassified_Prevotellaceae_NK3B31_group
ASV249	0.0535359	0	3.79506	0.572542	3.39249e-11	1.16227e-09	k__Bacteria	p__Proteobacteria	c__Alphaproteobacteria	o__Sphingomonadales	f__Sphingomonadaceae	g__Sphingomonas	s__unclassified_Sphingomonas
ASV1594	0	0.034622	-3.27607	0.494642	3.51719e-11	1.19528e-09	k__Bacteria	p__Proteobacteria	c__Gammaproteobacteria	o__Xanthomonadales	f__Xanthomonadaceae	g__unclassified_Xanthomonadaceae	s__unclassified_Xanthomonadaceae
ASV788	0	0.034622	-3.55979	0.538664	3.88123e-11	1.30844e-09	k__Bacteria	p__Bacteroidota	c__Bacteroidia	o__Chitinophagales	f__Chitinophagaceae	g__Parafilimonas	s__unclassified_Parafilimonas
ASV1454	0.0426364	0	3.72353	0.564569	4.24272e-11	1.41895e-09	k__Bacteria	p__Dependentiae	c__Babeliae	o__Babeliales	f__Vermiphilaceae	g__unclassified_Vermiphilaceae	s__unclassified_Vermiphilaceae
ASV1403	0.0548182	0	3.97522	0.602997	4.32672e-11	1.43565e-09	k__Bacteria	p__Patescibacteria	c__Saccharimonadia	o__Saccharimonadales	f__LWQ8	g__unclassified_LWQ8	s__unclassified_LWQ8
ASV1009	0.0371866	0	3.59023	0.545142	4.52249e-11	1.48889e-09	k__Bacteria	p__Proteobacteria	c__Alphaproteobacteria	o__Rhizobiales	f__Xanthobacteraceae	g__unclassified_Xanthobacteraceae	s__unclassified_Xanthobacteraceae
ASV1561	0	0.0230814	-3.27776	0.500154	5.62042e-11	1.836e-09	k__Bacteria	p__Proteobacteria	c__Gammaproteobacteria	o__Xanthomonadales	f__Xanthomonadaceae	g__Luteimonas	s__unclassified_Luteimonas
ASV2223	0.0237225	0	3.22955	0.49787	8.77145e-11	2.82656e-09	k__Bacteria	p__Dependentiae	c__Babeliae	o__Babeliales	f__Vermiphilaceae	g__unclassified_Vermiphilaceae	s__unclassified_Vermiphilaceae
ASV61	1.89492	0.0208373	3.75621	0.579084	8.78688e-11	2.82656e-09	k__Bacteria	p__Bacteroidota	c__Bacteroidia	o__Flavobacteriales	f__NS9_marine_group	g__unclassified_NS9_marine_group	s__unclassified_NS9_marine_group
ASV39	0.0160287	0.827723	-3.56834	0.555554	1.33583e-10	4.26453e-09	k__Bacteria	p__Proteobacteria	c__Gammaproteobacteria	o__Burkholderiales	f__Alcaligenaceae	g__Achromobacter	s__unclassified_Achromobacter
ASV2275	0	0.0211579	-3.23166	0.504301	1.47252e-10	4.66556e-09	k__Bacteria	p__Actinobacteriota	c__Actinobacteria	o__unclassified_Actinobacteria	f__unclassified_Actinobacteria	g__unclassified_Actinobacteria	s__unclassified_Actinobacteria
ASV1445	0.025646	0	3.23286	0.50482	1.51366e-10	4.76012e-09	k__Bacteria	p__Bacteroidota	c__Bacteroidia	o__Cytophagales	f__Microscillaceae	g__unclassified_Microscillaceae	s__uncultured_Cytophagia_bacterium
ASV392	0.0012823	0.0839905	-4.02698	0.630815	1.72774e-10	5.39312e-09	k__Bacteria	p__Actinobacteriota	c__Actinobacteria	o__Micromonosporales	f__Micromonosporaceae	g__unclassified_Micromonosporaceae	s__unclassified_Micromonosporaceae
ASV380	0.313201	0.000641149	4.91418	0.770281	1.77414e-10	5.49723e-09	k__Bacteria	p__Proteobacteria	c__Gammaproteobacteria	o__unclassified_Gammaproteobacteria	f__unclassified_Gammaproteobacteria	g__unclassified_Gammaproteobacteria	s__unclassified_Gammaproteobacteria
ASV1120	0.0246842	0	3.14626	0.495713	2.19643e-10	6.70706e-09	k__Bacteria	p__Proteobacteria	c__Alphaproteobacteria	o__Rhizobiales	f__Hyphomicrobiaceae	g__Pedomicrobium	s__unclassified_Pedomicrobium
ASV687	0.0561005	0	3.81775	0.601448	2.18711e-10	6.70706e-09	k__Bacteria	p__Actinobacteriota	c__Actinobacteria	o__Propionibacteriales	f__Nocardioidaceae	g__Nocardioides	s__unclassified_Nocardioides
ASV862	0	0.0368661	-3.57205	0.565133	2.6033e-10	7.89232e-09	k__Bacteria	p__Proteobacteria	c__Gammaproteobacteria	o__Burkholderiales	f__Comamonadaceae	g__Pseudorhodoferax	s__unclassified_Pseudorhodoferax
ASV2032	0.0371866	0	3.63827	0.576115	2.69837e-10	8.12208e-09	k__Bacteria	p__Verrucomicrobiota	c__Chlamydiae	o__Chlamydiales	f__unclassified_Chlamydiales	g__unclassified_Chlamydiales	s__unclassified_Chlamydiales
ASV675	0	0.0756556	-3.44295	0.545748	2.81426e-10	8.3516e-09	k__Bacteria	p__Proteobacteria	c__Alphaproteobacteria	o__Rhizobiales	f__Devosiaceae	g__Devosia	s__unclassified_Devosia
ASV969	0.0509713	0.000320574	3.61103	0.572372	2.81051e-10	8.3516e-09	k__Bacteria	p__Bacteroidota	c__Bacteroidia	o__Chitinophagales	f__Chitinophagaceae	g__unclassified_Chitinophagaceae	s__unclassified_Chitinophagaceae
ASV179	0	0.0666795	-3.69255	0.58947	3.74788e-10	1.10444e-08	k__Bacteria	p__Proteobacteria	c__Gammaproteobacteria	o__Burkholderiales	f__Alcaligenaceae	g__Bordetella	s__unclassified_Bordetella
ASV439	0.0394307	0	3.44587	0.5504	3.83328e-10	1.12177e-08	k__Bacteria	p__Proteobacteria	c__Gammaproteobacteria	o__Xanthomonadales	f__Rhodanobacteraceae	g__Rhodanobacter	s__unclassified_Rhodanobacter
ASV219	0.00224402	0.819388	-5.61584	0.89884	4.16069e-10	1.20224e-08	k__Bacteria	p__Bacteroidota	c__Bacteroidia	o__Flavobacteriales	f__Crocinitomicaceae	g__Fluviicola	s__unclassified_Fluviicola
ASV2224	0	0.0176316	-3.02659	0.484432	4.16535e-10	1.20224e-08	k__Bacteria	p__Acidobacteriota	c__Acidobacteriae	o__PAUC26f	f__uncultured_Acidobacteria_bacterium	g__uncultured_Acidobacteria_bacterium	s__uncultured_Acidobacteria_bacterium
ASV868	0.0387895	0.000961723	3.46802	0.556611	4.64656e-10	1.33201e-08	k__Bacteria	p__Proteobacteria	c__Alphaproteobacteria	o__unclassified_Alphaproteobacteria	f__unclassified_Alphaproteobacteria	g__unclassified_Alphaproteobacteria	s__unclassified_Alphaproteobacteria
ASV4967	0.0185933	0	2.98797	0.480557	5.044e-10	1.42654e-08	k__Bacteria	p__Bacteroidota	c__Rhodothermia	o__Rhodothermales	f__Rhodothermaceae	g__unclassified_Rhodothermaceae	s__unclassified_Rhodothermaceae
ASV892	0.0525742	0	3.62311	0.582628	5.01729e-10	1.42654e-08	k__Bacteria	p__Proteobacteria	c__Alphaproteobacteria	o__Rhizobiales	f__Rhizobiaceae	g__Ensifer	s__unclassified_Ensifer
ASV420	0.0673206	0	4.07258	0.655212	5.11057e-10	1.43573e-08	k__Bacteria	p__Proteobacteria	c__Alphaproteobacteria	o__Sphingomonadales	f__Sphingomonadaceae	g__unclassified_Sphingomonadaceae	s__unclassified_Sphingomonadaceae
ASV3168	0	0.0208373	-3.04456	0.493628	6.92805e-10	1.93343e-08	k__Bacteria	p__Firmicutes	c__Bacilli	o__Paenibacillales	f__Paenibacillaceae	g__Paenibacillus	s__Paenibacillus_sp._R12_2
ASV1198	0	0.0269283	-3.13532	0.51105	8.51276e-10	2.36005e-08	k__Bacteria	p__Actinobacteriota	c__Actinobacteria	o__Streptosporangiales	f__Streptosporangiaceae	g__Nonomuraea	s__unclassified_Nonomuraea
ASV4344	0	0.015067	-2.87973	0.470223	9.11583e-10	2.51073e-08	k__Bacteria	p__Actinobacteriota	c__Thermoleophilia	o__Solirubrobacterales	f__67_14	g__unclassified_67_14	s__unclassified_67_14
ASV3116	0.0208373	0.000961723	2.97124	0.486489	1.01191e-09	2.76896e-08	k__Bacteria	p__Gemmatimonadota	c__unclassified_Gemmatimonadota	o__unclassified_Gemmatimonadota	f__unclassified_Gemmatimonadota	g__unclassified_Gemmatimonadota	s__unclassified_Gemmatimonadota
ASV1630	0	0.0147464	-2.89114	0.473678	1.03714e-09	2.81967e-08	k__Bacteria	p__Actinobacteriota	c__Thermoleophilia	o__Solirubrobacterales	f__Solirubrobacteraceae	g__Conexibacter	s__unclassified_Conexibacter
ASV633	0.0371866	0	3.46374	0.569997	1.22626e-09	3.31247e-08	k__Bacteria	p__Proteobacteria	c__Gammaproteobacteria	o__Xanthomonadales	f__Xanthomonadaceae	g__Thermomonas	s__unclassified_Thermomonas
ASV1023	0.000320574	0.0185933	-2.96196	0.489455	1.43454e-09	3.85042e-08	k__Bacteria	p__Actinobacteriota	c__Actinobacteria	o__Pseudonocardiales	f__Pseudonocardiaceae	g__Pseudonocardia	s__unclassified_Pseudonocardia
ASV5175	0	0.0166699	-2.86684	0.473992	1.46392e-09	3.90441e-08	k__Bacteria	p__Proteobacteria	c__Alphaproteobacteria	o__Sphingomonadales	f__Sphingomonadaceae	g__Sphingobium	s__unclassified_Sphingobium
ASV165	0.940886	0.0519331	2.8902	0.478714	1.56601e-09	4.15041e-08	k__Bacteria	p__Bacteroidota	c__Ignavibacteria	o__Ignavibacteriales	f__unclassified_Ignavibacteriales	g__unclassified_Ignavibacteriales	s__unclassified_Ignavibacteriales
ASV36	0.00480862	0.35712	-5.14712	0.855771	1.80335e-09	4.74958e-08	k__Bacteria	p__Proteobacteria	c__Gammaproteobacteria	o__Pseudomonadales	f__Pseudomonadaceae	g__Pseudomonas	s__unclassified_Pseudomonas
ASV2771	0	0.0137847	-2.82597	0.470212	1.85522e-09	4.85583e-08	k__Bacteria	p__Bdellovibrionota	c__Bdellovibrionia	o__Bdellovibrionales	f__Bdellovibrionaceae	g__Bdellovibrio	s__unclassified_Bdellovibrio
ASV1760	0	0.0147464	-2.93217	0.495842	3.34889e-09	8.71124e-08	k__Bacteria	p__Actinobacteriota	c__Acidimicrobiia	o__unclassified_Acidimicrobiia	f__uncultured_Acidimicrobiia_bacterium	g__unclassified_Acidimicrobiia	s__unclassified_Acidimicrobiia
ASV4703	0	0.012823	-2.76317	0.470584	4.31131e-09	1.11459e-07	k__Bacteria	p__Actinobacteriota	c__Actinobacteria	o__Propionibacteriales	f__Nocardioidaceae	g__Nocardioides	s__unclassified_Nocardioides
ASV2324	0.0269283	0	3.32525	0.567398	4.61392e-09	1.18555e-07	k__Bacteria	p__Proteobacteria	c__Alphaproteobacteria	o__Rhizobiales	f__Xanthobacteraceae	g__Bradyrhizobium	s__unclassified_Bradyrhizobium
ASV5070	0	0.0179522	-2.92006	0.500438	5.37876e-09	1.3737e-07	k__Bacteria	p__Bacteroidota	c__Bacteroidia	o__Chitinophagales	f__Chitinophagaceae	g__Flavihumibacter	s__unclassified_Flavihumibacter
ASV5176	0	0.0163493	-2.86621	0.493068	6.13605e-09	1.55767e-07	k__Bacteria	p__Patescibacteria	c__Saccharimonadia	o__Saccharimonadales	f__LWQ8	g__unclassified_LWQ8	s__unclassified_LWQ8
ASV1400	0.015067	0	2.85308	0.493797	7.56653e-09	1.9093e-07	k__Bacteria	p__Patescibacteria	c__Saccharimonadia	o__Saccharimonadales	f__LWQ8	g__uncultured_Candidatus_Saccharibacteria_bacterium	s__uncultured_Candidatus_Saccharibacteria_bacterium
ASV5578	0.0160287	0	2.90045	0.503568	8.42074e-09	2.1122e-07	k__Bacteria	p__Dependentiae	c__Babeliae	o__Babeliales	f__Vermiphilaceae	g__unclassified_Vermiphilaceae	s__unclassified_Vermiphilaceae
ASV2676	0	0.0163493	-2.80783	0.490485	1.03676e-08	2.58515e-07	k__Bacteria	p__Proteobacteria	c__Alphaproteobacteria	o__Caulobacterales	f__Caulobacteraceae	g__Phenylobacterium	s__unclassified_Phenylobacterium
ASV176	0.41867	0.019555	3.00996	0.526013	1.05145e-08	2.60636e-07	k__Bacteria	p__Gemmatimonadota	c__Gemmatimonadetes	o__Gemmatimonadales	f__Gemmatimonadaceae	g__unclassified_Gemmatimonadaceae	s__uncultured_Alphaproteobacteria_bacterium
ASV1388	0.0157081	0	2.82879	0.495242	1.11698e-08	2.75261e-07	k__Bacteria	p__Acidobacteriota	c__Acidobacteriae	o__PAUC26f	f__uncultured_Acidobacteria_bacterium	g__uncultured_Acidobacteria_bacterium	s__uncultured_Acidobacteria_bacterium
ASV6260	0.0144259	0	2.79858	0.490361	1.14866e-08	2.81422e-07	k__Bacteria	p__Dependentiae	c__Babeliae	o__Babeliales	f__Vermiphilaceae	g__unclassified_Vermiphilaceae	s__unclassified_Vermiphilaceae
ASV567	0.058024	0.000961723	3.39434	0.597961	1.37465e-08	3.34842e-07	k__Bacteria	p__Proteobacteria	c__Alphaproteobacteria	o__Micropepsales	f__Micropepsaceae	g__unclassified_Micropepsaceae	s__unclassified_Micropepsaceae
ASV1094	0	0.0121818	-2.64304	0.468989	1.74443e-08	4.22472e-07	k__Bacteria	p__Proteobacteria	c__Alphaproteobacteria	o__Micropepsales	f__Micropepsaceae	g__unclassified_Micropepsaceae	s__Rhizobiales_bacterium_WWH35
ASV475	0	0.015067	-2.78075	0.493634	1.76867e-08	4.25897e-07	k__Bacteria	p__Proteobacteria	c__Gammaproteobacteria	o__Burkholderiales	f__Burkholderiaceae	g__Burkholderia_Caballeronia_Paraburkholderia	s__unclassified_Burkholderia_Caballeronia_Paraburkholderia
ASV2431	0.0211579	0	3.09668	0.550463	1.84883e-08	4.42669e-07	k__Bacteria	p__Bacteroidota	c__Bacteroidia	o__Chitinophagales	f__Chitinophagaceae	g__Taibaiella	s__unclassified_Taibaiella
ASV1832	0.0336603	0	3.38084	0.601639	1.91639e-08	4.56253e-07	k__Bacteria	p__Bacteroidota	c__Bacteroidia	o__Cytophagales	f__Microscillaceae	g__unclassified_Microscillaceae	s__unclassified_Microscillaceae
ASV1196	0.0512919	0	3.58678	0.639522	2.0404e-08	4.83047e-07	k__Bacteria	p__Bdellovibrionota	c__Bdellovibrionia	o__Bdellovibrionales	f__Bdellovibrionaceae	g__Bdellovibrio	s__unclassified_Bdellovibrio
ASV6282	0	0.0141053	-2.74867	0.491295	2.20947e-08	5.20152e-07	k__Bacteria	p__Bacteroidota	c__Bacteroidia	o__Sphingobacteriales	f__Sphingobacteriaceae	g__Mucilaginibacter	s__unclassified_Mucilaginibacter
ASV903	0.0121818	0	2.61886	0.470189	2.55037e-08	5.9707e-07	k__Bacteria	p__Proteobacteria	c__Gammaproteobacteria	o__R7C24	f__uncultured_gamma_proteobacterium	g__uncultured_gamma_proteobacterium	s__uncultured_gamma_proteobacterium
ASV3660	0.012823	0	2.7023	0.486075	2.70667e-08	6.3016e-07	k__Bacteria	p__Actinobacteriota	c__Acidimicrobiia	o__IMCC26256	f__unclassified_IMCC26256	g__unclassified_IMCC26256	s__unclassified_IMCC26256
ASV4376	0.015067	0	2.79453	0.504431	3.02521e-08	7.00453e-07	k__Bacteria	p__Proteobacteria	c__Alphaproteobacteria	o__Elsterales	f__unclassified_Elsterales	g__unclassified_Elsterales	s__unclassified_Elsterales
ASV775	0.0282106	0	3.32251	0.599996	3.06728e-08	7.06313e-07	k__Bacteria	p__Proteobacteria	c__Gammaproteobacteria	o__Xanthomonadales	f__Rhodanobacteraceae	g__Chujaibacter	s__unclassified_Chujaibacter
ASV1864	0.0272488	0	3.06639	0.554662	3.2317e-08	7.40131e-07	k__Bacteria	p__Proteobacteria	c__Gammaproteobacteria	o__Xanthomonadales	f__Rhodanobacteraceae	g__Dokdonella	s__unclassified_Dokdonella
ASV4589	0	0.0163493	-2.65087	0.48191	3.78184e-08	8.61441e-07	k__Bacteria	p__Proteobacteria	c__Alphaproteobacteria	o__Sphingomonadales	f__Sphingomonadaceae	g__Sphingobium	s__unclassified_Sphingobium
ASV6059	0	0.0141053	-2.81234	0.513216	4.25728e-08	9.64525e-07	k__Bacteria	p__Patescibacteria	c__Saccharimonadia	o__Saccharimonadales	f__LWQ8	g__unclassified_LWQ8	s__unclassified_LWQ8
ASV2287	0.0115407	0	2.59662	0.474411	4.41566e-08	9.95059e-07	k__Bacteria	p__Bacteroidota	c__Bacteroidia	o__Chitinophagales	f__Chitinophagaceae	g__Puia	s__unclassified_Puia
ASV1886	0.040713	0	3.59817	0.662624	5.62953e-08	1.26185e-06	k__Bacteria	p__Bacteroidota	c__Bacteroidia	o__Chitinophagales	f__Chitinophagaceae	g__Parafilimonas	s__unclassified_Parafilimonas
ASV4516	0.0141053	0	2.6541	0.489451	5.87389e-08	1.30966e-06	k__Bacteria	p__Proteobacteria	c__Alphaproteobacteria	o__Rhizobiales	f__unclassified_Rhizobiales	g__unclassified_Rhizobiales	s__unclassified_Rhizobiales
ASV1531	0.0439187	0	3.49771	0.645567	6.02559e-08	1.32942e-06	k__Bacteria	p__Dependentiae	c__Babeliae	o__Babeliales	f__Vermiphilaceae	g__unclassified_Vermiphilaceae	s__unclassified_Vermiphilaceae
ASV559	0.0397512	0.0012823	2.91115	0.537283	6.01731e-08	1.32942e-06	k__Bacteria	p__Proteobacteria	c__Gammaproteobacteria	o__Gammaproteobacteria_Incertae_Sedis	Unclassified	g__Candidatus_Berkiella	s__unclassified_Candidatus_Berkiella
ASV2114	0.0208373	0	3.04543	0.563775	6.59567e-08	1.44761e-06	k__Bacteria	p__Proteobacteria	c__Gammaproteobacteria	o__Diplorickettsiales	f__Diplorickettsiaceae	g__unclassified_Diplorickettsiaceae	s__unclassified_Diplorickettsiaceae
ASV75	0.437905	0.0230814	2.79344	0.517791	6.85552e-08	1.49685e-06	k__Bacteria	p__Bacteroidota	c__Bacteroidia	o__Chitinophagales	f__Chitinophagaceae	g__Terrimonas	s__unclassified_Terrimonas
ASV1042	0.0362249	0.00833494	3.30305	0.613653	7.34171e-08	1.59474e-06	k__Bacteria	p__Proteobacteria	c__Alphaproteobacteria	o__Rhizobiales	f__D05_2	g__uncultured_Bradyrhizobiaceae_bacterium	s__uncultured_Bradyrhizobiaceae_bacterium
ASV5417	0	0.0134641	-2.80413	0.521817	7.71029e-08	1.6493e-06	k__Bacteria	p__Gemmatimonadota	c__Longimicrobia	o__Longimicrobiales	f__Longimicrobiaceae	g__unclassified_Longimicrobiaceae	s__unclassified_Longimicrobiaceae
ASV8516	0	0.00993781	-2.52799	0.470364	7.67761e-08	1.6493e-06	k__Bacteria	p__Dependentiae	c__Babeliae	o__Babeliales	f__unclassified_Babeliales	g__unclassified_Babeliales	s__unclassified_Babeliales
ASV899	0	0.034622	-3.54477	0.659589	7.69184e-08	1.6493e-06	k__Bacteria	p__Gemmatimonadota	c__Gemmatimonadetes	o__Gemmatimonadales	f__Gemmatimonadaceae	g__unclassified_Gemmatimonadaceae	s__Gemmatimonadetes_bacterium_LP81
ASV1249	0	0.0538565	-3.95599	0.736699	7.87831e-08	1.67673e-06	k__Bacteria	p__Proteobacteria	c__Gammaproteobacteria	o__Burkholderiales	f__Comamonadaceae	g__unclassified_Comamonadaceae	s__unclassified_Comamonadaceae
ASV2083	0	0.0125024	-2.54105	0.474096	8.33275e-08	1.76453e-06	k__Bacteria	p__Proteobacteria	c__Alphaproteobacteria	o__Rhizobiales	f__Rhodomicrobiaceae	g__Rhodomicrobium	s__unclassified_Rhodomicrobium
ASV6572	0.0118613	0	2.54846	0.476267	8.75185e-08	1.84402e-06	k__Bacteria	p__Proteobacteria	c__Gammaproteobacteria	o__EPR3968_O8a_Bc78	f__unclassified_EPR3968_O8a_Bc78	g__unclassified_EPR3968_O8a_Bc78	s__unclassified_EPR3968_O8a_Bc78
ASV3663	0.0121818	0	2.63505	0.494344	9.79998e-08	2.05458e-06	k__Bacteria	p__Proteobacteria	c__Alphaproteobacteria	o__Micavibrionales	f__Micavibrionaceae	g__unclassified_Micavibrionaceae	s__unclassified_Micavibrionaceae
ASV1689	0	0.0102584	-2.60641	0.489435	1.00764e-07	2.10207e-06	k__Bacteria	p__Bacteroidota	c__Bacteroidia	o__Chitinophagales	f__Chitinophagaceae	g__unclassified_Chitinophagaceae	s__estrogen_degrading_bacterium_KC2
ASV947	0	0.0163493	-2.79728	0.528514	1.20509e-07	2.50159e-06	k__Bacteria	p__Patescibacteria	c__Saccharimonadia	o__Saccharimonadales	f__LWQ8	g__unclassified_LWQ8	s__unclassified_LWQ8
ASV4244	0	0.0108995	-2.56237	0.484443	1.22786e-07	2.52401e-06	k__Bacteria	p__Proteobacteria	c__Alphaproteobacteria	o__Rhizobiales	f__Rhizobiaceae	g__Mesorhizobium	s__unclassified_Mesorhizobium
ASV85	0.0397512	0.0102584	3.24945	0.614274	1.22379e-07	2.52401e-06	k__Bacteria	p__Bacteroidota	c__Bacteroidia	o__Bacteroidales	f__Prevotellaceae	g__Prevotella	s__Prevotella_stercorea
ASV1447	0.0208373	0.000961723	2.88197	0.545467	1.26738e-07	2.59259e-06	k__Bacteria	p__Chloroflexi	c__unclassified_Chloroflexi	o__unclassified_Chloroflexi	f__unclassified_Chloroflexi	g__unclassified_Chloroflexi	s__unclassified_Chloroflexi
ASV167	0	0.0115407	-2.6121	0.495718	1.36927e-07	2.78749e-06	k__Bacteria	p__Bacteroidota	c__Bacteroidia	o__Bacteroidales	f__Prevotellaceae	g__Prevotellaceae_NK3B31_group	s__unclassified_Prevotellaceae_NK3B31_group
ASV7127	0.012823	0	2.57798	0.49235	1.64039e-07	3.32337e-06	k__Bacteria	p__Proteobacteria	c__Alphaproteobacteria	o__unclassified_Alphaproteobacteria	f__unclassified_Alphaproteobacteria	g__unclassified_Alphaproteobacteria	s__unclassified_Alphaproteobacteria
ASV1087	0	0.0192345	-2.6179	0.500377	1.67808e-07	3.36736e-06	k__Bacteria	p__Proteobacteria	c__Alphaproteobacteria	o__unclassified_Alphaproteobacteria	f__unclassified_Alphaproteobacteria	g__unclassified_Alphaproteobacteria	s__unclassified_Alphaproteobacteria
ASV2377	0.0137847	0	2.6701	0.510324	1.67538e-07	3.36736e-06	k__Bacteria	p__Dependentiae	c__Babeliae	o__Babeliales	f__Vermiphilaceae	g__unclassified_Vermiphilaceae	s__unclassified_Vermiphilaceae
ASV99	0	0.0320574	-3.50603	0.674839	2.04335e-07	4.08089e-06	k__Bacteria	p__Proteobacteria	c__Gammaproteobacteria	o__Xanthomonadales	f__Rhodanobacteraceae	g__Chujaibacter	s__unclassified_Chujaibacter
ASV7524	0	0.00929666	-2.45483	0.472593	2.05397e-07	4.08276e-06	k__Bacteria	p__Actinobacteriota	c__Actinobacteria	o__Corynebacteriales	f__Mycobacteriaceae	g__Mycobacterium	s__unclassified_Mycobacterium
ASV130	0.0102584	0.225364	-2.67128	0.514856	2.121e-07	4.1962e-06	k__Bacteria	p__Proteobacteria	c__Alphaproteobacteria	o__Rhodobacterales	f__Rhodobacteraceae	g__Defluviimonas	s__unclassified_Defluviimonas
ASV1279	0.0201962	0	3.02974	0.584386	2.16621e-07	4.26562e-06	k__Bacteria	p__Proteobacteria	c__Alphaproteobacteria	o__Sphingomonadales	f__Sphingomonadaceae	g__Novosphingobium	s__unclassified_Novosphingobium
ASV84	0.196192	0.0371866	4.59676	0.888026	2.26229e-07	4.43409e-06	k__Bacteria	p__Bacteroidota	c__Bacteroidia	o__Flavobacteriales	f__Flavobacteriaceae	g__Pricia	s__uncultured_Flavobacteriia_bacterium
ASV1627	0.0108995	0	2.47923	0.479837	2.3812e-07	4.64554e-06	k__Bacteria	p__Patescibacteria	c__Saccharimonadia	o__Saccharimonadales	f__unclassified_Saccharimonadales	g__unclassified_Saccharimonadales	s__unclassified_Saccharimonadales
ASV8168	0.0112201	0	2.4662	0.479209	2.65527e-07	5.15636e-06	k__Bacteria	p__Actinobacteriota	c__Actinobacteria	o__Micrococcales	f__Demequinaceae	g__Demequina	s__unclassified_Demequina
ASV3030	0.0243637	0	3.16075	0.614776	2.72843e-07	5.27413e-06	k__Bacteria	p__Proteobacteria	c__Gammaproteobacteria	o__Diplorickettsiales	f__Diplorickettsiaceae	g__Aquicella	s__unclassified_Aquicella
ASV553	0	0.0432776	-3.51795	0.68438	2.74238e-07	5.2769e-06	k__Bacteria	p__Proteobacteria	c__Gammaproteobacteria	o__Xanthomonadales	f__Xanthomonadaceae	g__Luteimonas	s__unclassified_Luteimonas
ASV1129	0.0182727	0	2.8395	0.554435	3.03228e-07	5.80819e-06	k__Bacteria	p__Proteobacteria	c__Gammaproteobacteria	o__unclassified_Gammaproteobacteria	f__unclassified_Gammaproteobacteria	g__unclassified_Gammaproteobacteria	s__unclassified_Gammaproteobacteria
ASV276	0.30679	0.00673206	4.26135	0.833775	3.20608e-07	6.07644e-06	k__Bacteria	p__Bacteroidota	c__Bacteroidia	o__Chitinophagales	f__Chitinophagaceae	g__unclassified_Chitinophagaceae	s__unclassified_Chitinophagaceae
ASV826	0.0227608	0	3.11111	0.608745	3.20963e-07	6.07644e-06	k__Bacteria	p__Bacteroidota	c__Bacteroidia	o__Chitinophagales	f__Chitinophagaceae	g__unclassified_Chitinophagaceae	s__unclassified_Chitinophagaceae
ASV994	0.0025646	0.0814259	-3.84291	0.751985	3.21558e-07	6.07644e-06	k__Bacteria	p__Proteobacteria	c__Gammaproteobacteria	o__unclassified_Gammaproteobacteria	f__unclassified_Gammaproteobacteria	g__unclassified_Gammaproteobacteria	s__unclassified_Gammaproteobacteria
ASV1380	0	0.0108995	-2.54729	0.500738	3.63627e-07	6.8119e-06	k__Bacteria	p__Proteobacteria	c__Gammaproteobacteria	o__Xanthomonadales	f__Xanthomonadaceae	g__Luteimonas	s__unclassified_Luteimonas
ASV2791	0	0.00993781	-2.57342	0.505879	3.63711e-07	6.8119e-06	k__Bacteria	p__Gemmatimonadota	c__Longimicrobia	o__Longimicrobiales	f__Longimicrobiaceae	g__unclassified_Longimicrobiaceae	s__unclassified_Longimicrobiaceae
ASV506	0.0102584	0	2.49376	0.49076	3.7463e-07	6.98285e-06	k__Bacteria	p__Firmicutes	c__Bacilli	o__Lactobacillales	f__Lactobacillaceae	g__Ligilactobacillus	s__unclassified_Ligilactobacillus
ASV767	0	0.0217991	-2.77551	0.546291	3.76153e-07	6.98285e-06	k__Bacteria	p__Proteobacteria	c__Alphaproteobacteria	o__Rhodospirillales	f__unclassified_Rhodospirillales	g__unclassified_Rhodospirillales	s__unclassified_Rhodospirillales
ASV3756	0	0.0182727	-2.81202	0.558899	4.87015e-07	8.98741e-06	k__Bacteria	p__Actinobacteriota	c__Actinobacteria	o__Frankiales	f__unclassified_Frankiales	g__unclassified_Frankiales	s__unclassified_Frankiales
ASV5347	0.012823	0	2.5229	0.50149	4.884e-07	8.98741e-06	k__Bacteria	p__Proteobacteria	c__Gammaproteobacteria	o__Legionellales	f__Legionellaceae	g__Legionella	s__unclassified_Legionella
ASV1273	0	0.0221196	-3.17978	0.63459	5.42149e-07	9.93312e-06	k__Bacteria	p__Proteobacteria	c__Gammaproteobacteria	o__Burkholderiales	f__Nitrosomonadaceae	g__IS_44	s__unclassified_IS_44
ASV1571	0	0.0208373	-3.11549	0.62237	5.5618e-07	1.01461e-05	k__Bacteria	p__Proteobacteria	c__Alphaproteobacteria	o__Rhizobiales	f__Rhizobiaceae	g__unclassified_Rhizobiaceae	s__unclassified_Rhizobiaceae
ASV484	0	0.0192345	-2.75412	0.551225	5.84189e-07	1.06111e-05	k__Bacteria	p__Proteobacteria	c__Alphaproteobacteria	o__Rhizobiales	f__D05_2	g__unclassified_D05_2	s__unclassified_D05_2
ASV105	0.00705264	0.320895	-4.76873	0.957187	6.2921e-07	1.13798e-05	k__Bacteria	p__Proteobacteria	c__Gammaproteobacteria	o__Burkholderiales	f__Alcaligenaceae	g__Achromobacter	s__unclassified_Achromobacter
ASV2396	0.0157081	0	2.78751	0.560867	6.69539e-07	1.20574e-05	k__Bacteria	p__Actinobacteriota	c__Actinobacteria	o__Frankiales	f__Frankiaceae	g__Jatrophihabitans	s__unclassified_Jatrophihabitans
ASV8849	0.00929666	0	2.40171	0.483993	6.96715e-07	1.24934e-05	k__Bacteria	p__Proteobacteria	c__Alphaproteobacteria	o__Rhodospirillales	f__Magnetospiraceae	g__unclassified_Magnetospiraceae	s__unclassified_Magnetospiraceae
ASV3605	0	0.00897609	-2.41605	0.487415	7.16384e-07	1.27917e-05	k__Bacteria	p__Actinobacteriota	c__Acidimicrobiia	o__Microtrichales	f__unclassified_Microtrichales	g__unclassified_Microtrichales	s__unclassified_Microtrichales
ASV5415	0	0.00801436	-2.34303	0.472791	7.20581e-07	1.28124e-05	k__Bacteria	p__Proteobacteria	c__Gammaproteobacteria	o__Legionellales	f__Legionellaceae	g__Legionella	s__unclassified_Legionella
ASV2729	0	0.010579	-2.42655	0.490858	7.67379e-07	1.35871e-05	k__Bacteria	p__Bacteroidota	c__Bacteroidia	o__Chitinophagales	f__Chitinophagaceae	g__unclassified_Chitinophagaceae	s__unclassified_Chitinophagaceae
ASV7235	0	0.0102584	-2.34525	0.474565	7.73631e-07	1.36405e-05	k__Bacteria	p__Dependentiae	c__Babeliae	o__Babeliales	f__Vermiphilaceae	g__unclassified_Vermiphilaceae	s__unclassified_Vermiphilaceae
ASV9272	0	0.00929666	-2.33872	0.473516	7.85022e-07	1.37837e-05	k__Bacteria	p__Proteobacteria	c__Gammaproteobacteria	o__Diplorickettsiales	f__Diplorickettsiaceae	g__Aquicella	s__unclassified_Aquicella
ASV7319	0.00993781	0	2.35932	0.478304	8.11124e-07	1.41829e-05	k__Bacteria	p__Bacteroidota	c__Bacteroidia	o__Flavobacteriales	f__Flavobacteriaceae	g__unclassified_Flavobacteriaceae	s__uncultured_Antarcticimonas_sp.
ASV2066	0	0.00865551	-2.39305	0.48526	8.1608e-07	1.42106e-05	k__Bacteria	p__Actinobacteriota	c__Acidimicrobiia	o__IMCC26256	f__unclassified_IMCC26256	g__unclassified_IMCC26256	s__unclassified_IMCC26256
ASV1488	0.0285311	0.00160287	3.06775	0.623029	8.48208e-07	1.45299e-05	k__Bacteria	p__Proteobacteria	c__Alphaproteobacteria	o__Parvibaculales	f__Parvibaculaceae	g__Parvibaculum	s__unclassified_Parvibaculum
ASV2938	0.00961723	0	2.39762	0.486927	8.48003e-07	1.45299e-05	k__Bacteria	p__Gemmatimonadota	c__Gemmatimonadetes	o__Gemmatimonadales	f__Gemmatimonadaceae	g__unclassified_Gemmatimonadaceae	s__unclassified_Gemmatimonadaceae
ASV599	0.00160287	0.0343015	-3.18788	0.647291	8.43798e-07	1.45299e-05	k__Bacteria	p__Proteobacteria	c__Gammaproteobacteria	o__Xanthomonadales	f__Rhodanobacteraceae	g__Dokdonella	s__unclassified_Dokdonella
ASV9477	0	0.00801436	-2.32221	0.471522	8.43947e-07	1.45299e-05	k__Bacteria	p__Proteobacteria	c__Alphaproteobacteria	o__Micavibrionales	f__unclassified_Micavibrionales	g__uncultured_sludge_bacterium_S43	s__unclassified_Micavibrionales
ASV1739	0	0.0121818	-2.38588	0.485465	8.8949e-07	1.51753e-05	k__Bacteria	p__Bdellovibrionota	c__Bdellovibrionia	o__Bdellovibrionales	f__Bdellovibrionaceae	g__Bdellovibrio	s__unclassified_Bdellovibrio
ASV3730	0	0.00833494	-2.35053	0.48063	1.00567e-06	1.70882e-05	k__Bacteria	p__Proteobacteria	c__Alphaproteobacteria	o__Rickettsiales	f__Rickettsiaceae	g__unclassified_Rickettsiaceae	s__unclassified_Rickettsiaceae
ASV9005	0	0.00769379	-2.30516	0.472344	1.05952e-06	1.7931e-05	k__Bacteria	p__Proteobacteria	c__Alphaproteobacteria	o__Rhizobiales	f__Xanthobacteraceae	g__Pseudolabrys	s__unclassified_Pseudolabrys
ASV790	0.0766173	0.00320574	3.76421	0.771964	1.08179e-06	1.82346e-05	k__Bacteria	p__Bacteroidota	c__Bacteroidia	o__Chitinophagales	f__Chitinophagaceae	g__Taibaiella	s__unclassified_Taibaiella
ASV1363	0	0.0157081	-2.78601	0.575681	1.30163e-06	2.18529e-05	k__Bacteria	p__Proteobacteria	c__Gammaproteobacteria	o__Legionellales	f__Legionellaceae	g__Legionella	s__unclassified_Legionella
ASV64	0.0740527	1.69295	-2.99688	0.620202	1.35098e-06	2.25914e-05	k__Bacteria	p__Proteobacteria	c__Gammaproteobacteria	o__Xanthomonadales	f__Xanthomonadaceae	g__Stenotrophomonas	s__unclassified_Stenotrophomonas
ASV2144	0	0.0160287	-2.75158	0.569686	1.36537e-06	2.27418e-05	k__Bacteria	p__Actinobacteriota	c__Actinobacteria	o__Micrococcales	f__Microbacteriaceae	g__Humibacter	s__unclassified_Humibacter
ASV615	0.000641149	0.0144259	-2.60081	0.539068	1.40256e-06	2.32692e-05	k__Bacteria	p__Proteobacteria	c__Gammaproteobacteria	o__Burkholderiales	f__Comamonadaceae	g__Pseudorhodoferax	s__unclassified_Pseudorhodoferax
ASV250	0.0112201	0	2.39535	0.497783	1.49407e-06	2.46902e-05	k__Bacteria	p__Firmicutes	c__Clostridia	o__Lachnospirales	f__Lachnospiraceae	g__Lachnospira	s__unclassified_Lachnospira
ASV1709	0	0.00769379	-2.31321	0.481629	1.56389e-06	2.5743e-05	k__Bacteria	p__Actinobacteriota	c__Actinobacteria	o__Pseudonocardiales	f__Pseudonocardiaceae	g__Pseudonocardia	s__unclassified_Pseudonocardia
ASV449	0.134641	0.00480862	3.53858	0.738478	1.65351e-06	2.71125e-05	k__Bacteria	p__Proteobacteria	c__Alphaproteobacteria	o__unclassified_Alphaproteobacteria	f__unclassified_Alphaproteobacteria	g__unclassified_Alphaproteobacteria	s__unclassified_Alphaproteobacteria
ASV974	0	0.0179522	-3.00195	0.628429	1.78006e-06	2.90742e-05	k__Bacteria	p__Proteobacteria	c__Gammaproteobacteria	o__Burkholderiales	f__Burkholderiaceae	g__Lautropia	s__unclassified_Lautropia
ASV1270	0	0.00801436	-2.25992	0.473735	1.83826e-06	2.9909e-05	k__Bacteria	p__Gemmatimonadota	c__Longimicrobia	o__Longimicrobiales	f__Longimicrobiaceae	g__unclassified_Longimicrobiaceae	s__unclassified_Longimicrobiaceae
ASV81	1.16048	0.0605886	2.67675	0.561538	1.87166e-06	3.03353e-05	k__Bacteria	p__Proteobacteria	c__Gammaproteobacteria	o__Xanthomonadales	f__Rhodanobacteraceae	g__unclassified_Rhodanobacteraceae	s__unclassified_Rhodanobacteraceae
ASV10231	0	0.00865551	-2.24036	0.472063	2.07581e-06	3.3485e-05	k__Bacteria	p__Actinobacteriota	c__Actinobacteria	o__Micromonosporales	f__Micromonosporaceae	g__unclassified_Micromonosporaceae	s__unclassified_Micromonosporaceae
ASV239	0	0.0157081	-2.8851	0.60799	2.08189e-06	3.3485e-05	k__Bacteria	p__Proteobacteria	c__Gammaproteobacteria	o__Pseudomonadales	f__Pseudomonadaceae	g__Pseudomonas	s__unclassified_Pseudomonas
ASV4035	0	0.00897609	-2.40945	0.50792	2.09785e-06	3.36135e-05	k__Bacteria	p__Dependentiae	c__Babeliae	o__Babeliales	f__unclassified_Babeliales	g__unclassified_Babeliales	s__unclassified_Babeliales
ASV2284	0	0.0298134	-2.52901	0.534224	2.20157e-06	3.51417e-05	k__Bacteria	p__Proteobacteria	c__Gammaproteobacteria	o__Burkholderiales	f__Methylophilaceae	g__Methylophilus	s__unclassified_Methylophilus
ASV41	0.0846317	0.914278	-2.44992	0.517668	2.21654e-06	3.52472e-05	k__Bacteria	p__Bacteroidota	c__Bacteroidia	o__Chitinophagales	f__Chitinophagaceae	g__Niabella	s__Niabella_terrae
ASV10412	0	0.00737321	-2.23225	0.472189	2.2735e-06	3.60171e-05	k__Bacteria	p__Proteobacteria	c__Alphaproteobacteria	o__Rhizobiales	f__Xanthobacteraceae	g__Rhodoplanes	s__unclassified_Rhodoplanes
ASV402	0.0025646	0.0269283	-2.35565	0.499146	2.36577e-06	3.72154e-05	k__Bacteria	p__Proteobacteria	c__Gammaproteobacteria	o__Xanthomonadales	f__Xanthomonadaceae	g__Pseudoxanthomonas	s__unclassified_Pseudoxanthomonas
ASV8049	0.00961723	0	2.35794	0.49964	2.36681e-06	3.72154e-05	k__Bacteria	p__Bdellovibrionota	c__Oligoflexia	o__Oligoflexales	f__Oligoflexaceae	g__unclassified_Oligoflexaceae	s__unclassified_Oligoflexaceae
ASV8187	0	0.0108995	-2.38117	0.507362	2.68907e-06	4.21255e-05	k__Bacteria	p__Proteobacteria	c__Gammaproteobacteria	o__Legionellales	f__Legionellaceae	g__Legionella	s__unclassified_Legionella
ASV16	0.26255	2.27416	-2.22962	0.475157	2.70036e-06	4.21456e-05	k__Bacteria	p__Proteobacteria	c__Gammaproteobacteria	o__Xanthomonadales	f__Xanthomonadaceae	g__Luteimonas	s__unclassified_Luteimonas
ASV6398	0	0.0144259	-2.81109	0.600432	2.84403e-06	4.42241e-05	k__Bacteria	p__Gemmatimonadota	c__Longimicrobia	o__Longimicrobiales	f__Longimicrobiaceae	g__unclassified_Longimicrobiaceae	s__unclassified_Longimicrobiaceae
ASV1946	0	0.0141053	-2.79322	0.600054	3.24048e-06	5.02036e-05	k__Bacteria	p__Bacteroidota	c__Bacteroidia	o__Chitinophagales	f__Chitinophagaceae	g__Flavitalea	s__unclassified_Flavitalea
ASV7005	0	0.0137847	-2.72448	0.588824	3.71028e-06	5.72714e-05	k__Bacteria	p__Gemmatimonadota	c__unclassified_Gemmatimonadota	o__unclassified_Gemmatimonadota	f__unclassified_Gemmatimonadota	g__unclassified_Gemmatimonadota	s__unclassified_Gemmatimonadota
ASV114	0	0.0205168	-3.08893	0.667893	3.74808e-06	5.76439e-05	k__Bacteria	p__Proteobacteria	c__Gammaproteobacteria	o__Xanthomonadales	f__Xanthomonadaceae	g__Luteimonas	s__unclassified_Luteimonas
ASV7236	0	0.00833494	-2.19307	0.474519	3.80648e-06	5.83291e-05	k__Bacteria	p__Proteobacteria	c__Gammaproteobacteria	o__Burkholderiales	f__Alcaligenaceae	g__Castellaniella	s__unclassified_Castellaniella
ASV10995	0	0.00673206	-2.18615	0.475658	4.30576e-06	6.55034e-05	k__Bacteria	p__Actinobacteriota	c__Acidimicrobiia	o__Microtrichales	f__unclassified_Microtrichales	g__unclassified_Microtrichales	s__unclassified_Microtrichales
ASV1244	0	0.012823	-2.68862	0.584972	4.30372e-06	6.55034e-05	k__Bacteria	p__Proteobacteria	c__Alphaproteobacteria	o__Sphingomonadales	f__Sphingomonadaceae	g__Sphingomonas	s__unclassified_Sphingomonas
ASV2601	0.017311	0	2.78256	0.60587	4.37611e-06	6.63343e-05	k__Bacteria	p__Proteobacteria	c__Gammaproteobacteria	o__Legionellales	f__Legionellaceae	g__Legionella	s__unclassified_Legionella
ASV5719	0.0102584	0	2.32655	0.507368	4.52831e-06	6.83953e-05	k__Bacteria	p__Planctomycetota	c__Phycisphaerae	o__Phycisphaerales	f__Phycisphaeraceae	g__I_8	s__uncultured_Planctomycetales_bacterium
ASV7004	0	0.0125024	-2.68652	0.588177	4.93501e-06	7.4272e-05	k__Bacteria	p__Actinobacteriota	c__Thermoleophilia	o__Solirubrobacterales	f__67_14	g__unclassified_67_14	s__unclassified_67_14
ASV5801	0.0160287	0	2.772	0.609742	5.46267e-06	8.19206e-05	k__Bacteria	p__Proteobacteria	c__Alphaproteobacteria	o__Parvibaculales	f__Parvibaculaceae	g__Parvibaculum	s__unclassified_Parvibaculum
ASV648	0.0439187	0.000641149	3.20611	0.707596	5.87074e-06	8.7728e-05	k__Bacteria	p__Gemmatimonadota	c__Gemmatimonadetes	o__Gemmatimonadales	f__Gemmatimonadaceae	g__Gemmatimonas	s__unclassified_Gemmatimonas
ASV9210	0	0.00673206	-2.19825	0.485357	5.92254e-06	8.81893e-05	k__Bacteria	p__Proteobacteria	c__Alphaproteobacteria	o__Rickettsiales	f__Mitochondria	g__unclassified_Mitochondria	s__unclassified_Mitochondria
ASV2288	0	0.0118613	-2.6225	0.579828	6.10016e-06	9.05144e-05	k__Bacteria	p__Proteobacteria	c__Gammaproteobacteria	o__Burkholderiales	f__Nitrosomonadaceae	g__IS_44	s__unclassified_IS_44
ASV6397	0	0.0147464	-2.82451	0.625161	6.24132e-06	9.22839e-05	k__Bacteria	p__Actinobacteriota	c__Thermoleophilia	o__Solirubrobacterales	f__67_14	g__unclassified_67_14	s__unclassified_67_14
ASV481	0.00769379	0.184651	-4.32816	0.962701	6.92941e-06	0.0001021	k__Bacteria	p__Bacteroidota	c__Bacteroidia	o__Flavobacteriales	f__NS9_marine_group	g__unclassified_NS9_marine_group	s__unclassified_NS9_marine_group
ASV1115	0.0355838	0.0012823	2.85632	0.637567	7.46358e-06	0.000109587	k__Bacteria	p__Patescibacteria	c__Saccharimonadia	o__Saccharimonadales	f__uncultured_Candidatus_Saccharibacteria_bacterium	g__uncultured_Candidatus_Saccharibacteria_bacterium	s__uncultured_Candidatus_Saccharibacteria_bacterium
ASV1471	0.0423158	0	3.4751	0.776726	7.67543e-06	0.000112307	k__Bacteria	p__Firmicutes	c__Bacilli	o__Paenibacillales	f__Paenibacillaceae	g__Paenibacillus	s__Paenibacillus_sp._R12_2
ASV243	0.0266077	0.202924	-2.08495	0.466143	7.72145e-06	0.000112589	k__Bacteria	p__Bacteroidota	c__Bacteroidia	o__Flavobacteriales	f__Weeksellaceae	g__Moheibacter	s__unclassified_Moheibacter
ASV7479	0	0.00673206	-2.20202	0.493936	8.26822e-06	0.000120146	k__Bacteria	p__Proteobacteria	c__Gammaproteobacteria	o__Burkholderiales	f__TRA3_20	g__unclassified_TRA3_20	s__unclassified_TRA3_20
ASV966	0	0.0115407	-2.57401	0.577809	8.39814e-06	0.000121614	k__Bacteria	p__Proteobacteria	c__Alphaproteobacteria	o__Sphingomonadales	f__Sphingomonadaceae	g__Sphingomonas	s__unclassified_Sphingomonas
ASV2198	0.00673206	0	2.10455	0.473844	8.93561e-06	0.000128954	k__Bacteria	p__Proteobacteria	c__Gammaproteobacteria	o__CCD24	f__uncultured_gamma_proteobacterium	g__uncultured_gamma_proteobacterium	s__uncultured_gamma_proteobacterium
ASV1062	0.0641149	0.00224402	3.39004	0.763523	8.99591e-06	0.000129382	k__Bacteria	p__Planctomycetota	c__Phycisphaerae	o__Phycisphaerales	f__Phycisphaeraceae	g__SM1A02	s__unclassified_SM1A02
ASV1048	0.0442393	0.00192345	3.26517	0.740328	1.03166e-05	0.000147871	k__Bacteria	p__Proteobacteria	c__Alphaproteobacteria	o__Dongiales	f__Dongiaceae	g__Dongia	s__uncultured_Rhodospirillaceae_bacterium
ASV4519	0	0.010579	-2.54735	0.577729	1.03729e-05	0.000148175	k__Bacteria	p__Proteobacteria	c__Alphaproteobacteria	o__Caulobacterales	f__Hyphomonadaceae	g__SWB02	s__unclassified_SWB02
ASV7322	0.00961723	0	2.26262	0.515775	1.15012e-05	0.000163736	k__Bacteria	p__Proteobacteria	c__Gammaproteobacteria	o__unclassified_Gammaproteobacteria	f__unclassified_Gammaproteobacteria	g__unclassified_Gammaproteobacteria	s__unclassified_Gammaproteobacteria
ASV359	0.00416747	0.075335	-2.34819	0.535646	1.16603e-05	0.000165443	k__Bacteria	p__Proteobacteria	c__Alphaproteobacteria	o__Sphingomonadales	f__Sphingomonadaceae	g__Sphingopyxis	s__unclassified_Sphingopyxis
ASV3216	0.000641149	0.0134641	-2.40541	0.549969	1.22148e-05	0.000172729	k__Bacteria	p__Bacteroidota	c__Bacteroidia	o__Chitinophagales	f__Chitinophagaceae	g__Taibaiella	s__unclassified_Taibaiella
ASV404	0.309034	0.00448804	4.23369	0.970193	1.27847e-05	0.000180183	k__Bacteria	p__Bacteroidota	c__Bacteroidia	o__Chitinophagales	f__Chitinophagaceae	g__unclassified_Chitinophagaceae	s__unclassified_Chitinophagaceae
ASV3385	0	0.0115407	-2.27951	0.523522	1.3357e-05	0.000187622	k__Bacteria	p__Gemmatimonadota	c__Longimicrobia	o__Longimicrobiales	f__Longimicrobiaceae	g__unclassified_Longimicrobiaceae	s__unclassified_Longimicrobiaceae
ASV3483	0.0112201	0	2.44575	0.565179	1.50891e-05	0.000211247	k__Bacteria	p__Bacteroidota	c__Kryptonia	o__Kryptoniales	f__BSV26	g__unclassified_BSV26	s__unclassified_BSV26
ASV9253	0.00897609	0	2.17628	0.505006	1.63689e-05	0.000228406	k__Bacteria	p__Proteobacteria	c__Alphaproteobacteria	o__unclassified_Alphaproteobacteria	f__unclassified_Alphaproteobacteria	g__unclassified_Alphaproteobacteria	s__unclassified_Alphaproteobacteria
ASV1011	0	0.00961723	-2.47168	0.576316	1.79679e-05	0.00024989	k__Bacteria	p__Bacteroidota	c__Bacteroidia	o__Chitinophagales	f__Chitinophagaceae	g__Taibaiella	s__Taibaiella_koreensis
ASV1071	0.0134641	0.00384689	2.42304	0.56539	1.8224e-05	0.000251791	k__Bacteria	p__Proteobacteria	c__Gammaproteobacteria	o__Burkholderiales	f__SC_I_84	g__unclassified_SC_I_84	s__unclassified_SC_I_84
ASV520	0.180483	0.0118613	2.17432	0.507272	1.81672e-05	0.000251791	k__Bacteria	p__Proteobacteria	c__Alphaproteobacteria	o__Sphingomonadales	f__Sphingomonadaceae	g__unclassified_Sphingomonadaceae	s__unclassified_Sphingomonadaceae
ASV287	0.171828	0.00993781	2.74505	0.640966	1.84654e-05	0.000254292	k__Bacteria	p__Bacteroidota	c__Bacteroidia	o__Flavobacteriales	f__Crocinitomicaceae	g__unclassified_Crocinitomicaceae	s__unclassified_Crocinitomicaceae
ASV8851	0.00897609	0	2.18777	0.513966	2.07524e-05	0.000284856	k__Bacteria	p__Proteobacteria	c__Gammaproteobacteria	o__EPR3968_O8a_Bc78	f__uncultured_Thioalkalivibrio_sp.	g__uncultured_Thioalkalivibrio_sp.	s__uncultured_Thioalkalivibrio_sp.
ASV323	0.015067	0.102263	-1.9298	0.454564	2.18203e-05	0.000298541	k__Bacteria	p__Proteobacteria	c__Gammaproteobacteria	o__Burkholderiales	f__Burkholderiaceae	g__Lautropia	s__unclassified_Lautropia
ASV3219	0	0.00865551	-2.10187	0.49562	2.22641e-05	0.000303628	k__Bacteria	p__Bacteroidota	c__Bacteroidia	o__Chitinophagales	f__Chitinophagaceae	g__Flavisolibacter	s__unclassified_Flavisolibacter
ASV244	0.373469	0.0394307	2.19437	0.517717	2.24965e-05	0.000305807	k__Bacteria	p__Proteobacteria	c__Alphaproteobacteria	o__Rhizobiales	f__Devosiaceae	g__unclassified_Devosiaceae	s__unclassified_Devosiaceae
ASV3419	0.0224402	0	2.93475	0.692856	2.27819e-05	0.000308691	k__Bacteria	p__unclassified_Bacteria	c__unclassified_Bacteria	o__unclassified_Bacteria	f__unclassified_Bacteria	g__unclassified_Bacteria	s__unclassified_Bacteria
ASV666	0.00512919	0.0679618	-3.58174	0.846455	2.32178e-05	0.000313589	k__Bacteria	p__Proteobacteria	c__Alphaproteobacteria	o__Dongiales	f__Dongiaceae	g__Dongia	s__unclassified_Dongia
ASV10123	0.00737321	0	2.18266	0.517297	2.45001e-05	0.000329851	k__Bacteria	p__Dependentiae	c__Babeliae	o__Babeliales	f__Vermiphilaceae	g__unclassified_Vermiphilaceae	s__unclassified_Vermiphilaceae
ASV4749	0.00737321	0	2.13607	0.508953	2.70484e-05	0.000363	k__Bacteria	p__Actinobacteriota	c__Actinobacteria	o__Frankiales	f__Sporichthyaceae	g__unclassified_Sporichthyaceae	s__unclassified_Sporichthyaceae
ASV7452	0	0.00897609	-2.41387	0.57641	2.81715e-05	0.000376873	k__Bacteria	p__Proteobacteria	c__Gammaproteobacteria	o__Steroidobacterales	f__Steroidobacteraceae	g__Steroidobacter	s__unclassified_Steroidobacter
ASV12634	0	0.00544977	-1.98101	0.474643	2.99721e-05	0.000399691	k__Bacteria	p__Patescibacteria	c__Saccharimonadia	o__Saccharimonadales	f__uncultured_soil_bacterium	g__uncultured_soil_bacterium	s__uncultured_soil_bacterium
ASV6381	0.0125024	0	2.31817	0.555563	3.01088e-05	0.000400248	k__Bacteria	p__Proteobacteria	c__Gammaproteobacteria	o__Burkholderiales	f__Nitrosomonadaceae	g__MND1	s__unclassified_MND1
ASV3850	0.0102584	0	2.20912	0.530244	3.09659e-05	0.000410347	k__Bacteria	p__Proteobacteria	c__Alphaproteobacteria	o__unclassified_Alphaproteobacteria	f__uncultured_Alphaproteobacteria_bacterium	g__unclassified_Alphaproteobacteria	s__unclassified_Alphaproteobacteria
ASV3602	0	0.0205168	-2.7766	0.667498	3.18658e-05	0.000420948	k__Bacteria	p__Proteobacteria	c__Gammaproteobacteria	o__Burkholderiales	f__Comamonadaceae	g__unclassified_Comamonadaceae	s__unclassified_Comamonadaceae
ASV183	0	0.0208373	-2.99214	0.722393	3.44314e-05	0.000453418	k__Bacteria	p__Proteobacteria	c__Gammaproteobacteria	o__Burkholderiales	f__Oxalobacteraceae	g__Massilia	s__unclassified_Massilia
ASV3034	0	0.00801436	-2.31712	0.560387	3.55177e-05	0.000464818	k__Bacteria	p__Firmicutes	c__Bacilli	o__Bacillales	f__Bacillaceae	g__Bacillus	s__Caldibacillus_thermoamylovorans
ASV4015	0	0.00961723	-2.46007	0.594952	3.55106e-05	0.000464818	k__Bacteria	p__Proteobacteria	c__Alphaproteobacteria	o__Caulobacterales	f__Caulobacteraceae	g__Brevundimonas	s__unclassified_Brevundimonas
ASV12052	0.00577034	0	1.95619	0.474081	3.68689e-05	0.000479605	k__Bacteria	p__Dependentiae	c__Babeliae	o__Babeliales	f__Vermiphilaceae	g__unclassified_Vermiphilaceae	s__unclassified_Vermiphilaceae
ASV405	0.00641149	0	2.07259	0.502296	3.68752e-05	0.000479605	k__Bacteria	p__Proteobacteria	c__Gammaproteobacteria	o__Enterobacterales	f__Pasteurellaceae	g__Haemophilus	s__unclassified_Haemophilus
ASV672	0.142014	0	3.9091	0.950389	3.90274e-05	0.000506036	k__Bacteria	p__Proteobacteria	c__Alphaproteobacteria	o__Sphingomonadales	f__Sphingomonadaceae	g__unclassified_Sphingomonadaceae	s__unclassified_Sphingomonadaceae
ASV1245	0.0131436	0.00320574	2.35817	0.574204	4.01087e-05	0.00051846	k__Bacteria	p__Proteobacteria	c__Gammaproteobacteria	o__Burkholderiales	f__Nitrosomonadaceae	g__MND1	s__unclassified_MND1
ASV12633	0	0.00577034	-1.9656	0.479672	4.1709e-05	0.000537497	k__Bacteria	p__Proteobacteria	c__Gammaproteobacteria	o__Coxiellales	f__Coxiellaceae	g__Coxiella	s__unclassified_Coxiella
ASV811	0.0330192	0.00192345	2.76599	0.679826	4.72823e-05	0.000607462	k__Bacteria	p__Proteobacteria	c__Alphaproteobacteria	o__Rhizobiales	f__Rhizobiales_Incertae_Sedis	g__Bauldia	s__unclassified_Bauldia
ASV229	0.39078	0.0118613	4.15215	1.02337	4.96389e-05	0.000635801	k__Bacteria	p__Proteobacteria	c__Alphaproteobacteria	o__Rhizobiales	f__Rhizobiaceae	g__unclassified_Rhizobiaceae	s__unclassified_Rhizobiaceae
ASV238	0.395909	0.0512919	1.93185	0.478531	5.41307e-05	0.000691233	k__Bacteria	p__Proteobacteria	c__Alphaproteobacteria	o__Micropepsales	f__Micropepsaceae	g__Micropepsis	s__unclassified_Micropepsis
ASV4628	0	0.017311	-2.83473	0.705435	5.85898e-05	0.000745913	k__Bacteria	p__Bacteroidota	c__Bacteroidia	o__Sphingobacteriales	f__Sphingobacteriaceae	g__Pedobacter	s__unclassified_Pedobacter
ASV12885	0	0.00480862	-1.89487	0.472255	6.01073e-05	0.000762929	k__Bacteria	p__Dependentiae	c__Babeliae	o__Babeliales	f__Vermiphilaceae	g__unclassified_Vermiphilaceae	s__unclassified_Vermiphilaceae
ASV2416	0.0012823	0.0147464	-2.13799	0.533352	6.10824e-05	0.000772976	k__Bacteria	p__Proteobacteria	c__Alphaproteobacteria	o__unclassified_Alphaproteobacteria	f__uncultured_Rhodobacteraceae_bacterium	g__unclassified_Alphaproteobacteria	s__unclassified_Alphaproteobacteria
ASV7543	0.00577034	0	1.98476	0.496996	6.51008e-05	0.000821362	k__Bacteria	p__Proteobacteria	c__Gammaproteobacteria	o__Burkholderiales	f__Alcaligenaceae	g__unclassified_Alcaligenaceae	s__unclassified_Alcaligenaceae
ASV4906	0	0.00577034	-1.94503	0.487177	6.53917e-05	0.000822569	k__Bacteria	p__Proteobacteria	c__Gammaproteobacteria	o__Burkholderiales	f__Nitrosomonadaceae	g__Nitrosospira	s__unclassified_Nitrosospira
ASV11167	0	0.00673206	-1.98877	0.500296	7.0325e-05	0.000881993	k__Bacteria	p__Proteobacteria	c__Gammaproteobacteria	o__Diplorickettsiales	f__Diplorickettsiaceae	g__Aquicella	s__unclassified_Aquicella
ASV12868	0.00544977	0	1.91856	0.48322	7.17588e-05	0.000897304	k__Bacteria	p__Dependentiae	c__Babeliae	o__Babeliales	f__Vermiphilaceae	g__unclassified_Vermiphilaceae	s__unclassified_Vermiphilaceae
ASV6046	0.015067	0	2.59181	0.657204	8.0239e-05	0.00100038	k__Bacteria	p__Gemmatimonadota	c__Gemmatimonadetes	o__Gemmatimonadales	f__Gemmatimonadaceae	g__unclassified_Gemmatimonadaceae	s__unclassified_Gemmatimonadaceae
ASV731	0.00737321	0.0650766	-3.51592	0.894848	8.52753e-05	0.00106003	k__Bacteria	p__Proteobacteria	c__Alphaproteobacteria	o__Sphingomonadales	f__Sphingomonadaceae	g__unclassified_Sphingomonadaceae	s__unclassified_Sphingomonadaceae
ASV1547	0.0314163	0.00192345	2.56828	0.654868	8.78771e-05	0.00108916	k__Bacteria	p__Proteobacteria	c__Alphaproteobacteria	o__Puniceispirillales	f__EF100_94H03	g__unclassified_EF100_94H03	s__unclassified_EF100_94H03
ASV816	0.0121818	0.0814259	-1.9371	0.494173	8.85905e-05	0.00109478	k__Bacteria	p__Bdellovibrionota	c__Oligoflexia	o__0319_6G20	f__uncultured_Roseobacter_sp.	g__uncultured_Roseobacter_sp.	s__uncultured_Roseobacter_sp.
ASV10090	0	0.00609091	-1.9358	0.494243	8.97713e-05	0.00110613	k__Bacteria	p__Proteobacteria	c__Gammaproteobacteria	o__Diplorickettsiales	f__Diplorickettsiaceae	g__unclassified_Diplorickettsiaceae	s__unclassified_Diplorickettsiaceae
ASV8123	0.00929666	0	2.25	0.574644	9.02326e-05	0.00110857	k__Bacteria	p__Proteobacteria	c__Alphaproteobacteria	o__Rhizobiales	f__Rhizobiaceae	g__unclassified_Rhizobiaceae	s__unclassified_Rhizobiaceae
ASV309	0.0237225	0.150991	-1.9414	0.496268	9.15304e-05	0.00112125	k__Bacteria	p__Proteobacteria	c__Alphaproteobacteria	o__Caulobacterales	f__Caulobacteraceae	g__Brevundimonas	s__unclassified_Brevundimonas
ASV177	0.427967	0.00673206	3.03545	0.776988	9.3568e-05	0.00114289	k__Bacteria	p__Proteobacteria	c__Gammaproteobacteria	o__Xanthomonadales	f__Rhodanobacteraceae	g__Chujaibacter	s__unclassified_Chujaibacter
ASV1895	0.00224402	0.0179522	-2.57541	0.659369	9.3884e-05	0.00114343	k__Bacteria	p__Firmicutes	c__Clostridia	o__Clostridiales	f__Clostridiaceae	g__Clostridium_sensu_stricto_12	s__Clostridium_sp._E13
ASV8634	0	0.00512919	-1.87028	0.479435	9.57954e-05	0.00116335	k__Bacteria	p__Proteobacteria	c__Alphaproteobacteria	o__Holosporales	f__Holosporaceae	g__unclassified_Holosporaceae	s__unclassified_Holosporaceae
ASV13128	0	0.00448804	-1.86229	0.478326	9.88692e-05	0.00119723	k__Bacteria	p__Proteobacteria	c__Gammaproteobacteria	o__Legionellales	f__Legionellaceae	g__Legionella	s__unclassified_Legionella
ASV267	0.0243637	0.220235	-1.87421	0.48297	0.000104197	0.00125812	k__Bacteria	p__Proteobacteria	c__Alphaproteobacteria	o__Sphingomonadales	f__Sphingomonadaceae	g__unclassified_Sphingomonadaceae	s__unclassified_Sphingomonadaceae
ASV1629	0	0.0131436	-2.61757	0.675014	0.000105408	0.00126911	k__Bacteria	p__Acidobacteriota	c__Acidobacteriae	o__PAUC26f	f__uncultured_Acidobacteriales_bacterium	g__uncultured_Acidobacteriales_bacterium	s__uncultured_Acidobacteriales_bacterium
ASV10996	0	0.00641149	-2.13774	0.552608	0.000109529	0.00131498	k__Bacteria	p__Proteobacteria	c__Gammaproteobacteria	o__Burkholderiales	f__Comamonadaceae	g__unclassified_Comamonadaceae	s__unclassified_Comamonadaceae
ASV582	0.00544977	0.0673206	-3.43359	0.890391	0.00011513	0.00137829	k__Bacteria	p__Bacteroidota	c__Bacteroidia	o__Chitinophagales	f__Chitinophagaceae	g__Parafilimonas	s__Parafilimonas_terrae
ASV9716	0	0.00833494	-1.88976	0.491218	0.000119525	0.00142686	k__Bacteria	p__Bacteroidota	c__Bacteroidia	o__Chitinophagales	f__Chitinophagaceae	g__Edaphobaculum	s__unclassified_Edaphobaculum
ASV71	0.0583446	0.864589	-2.53118	0.659203	0.000123153	0.001466	k__Bacteria	p__Bacteroidota	c__Bacteroidia	o__Flavobacteriales	f__Flavobacteriaceae	g__Flavobacterium	s__Flavobacterium_bacterium_DOAN6_4
ASV7931	0	0.00448804	-1.81943	0.474257	0.000124855	0.00148209	k__Bacteria	p__Proteobacteria	c__Gammaproteobacteria	o__Diplorickettsiales	f__Diplorickettsiaceae	g__Aquicella	s__unclassified_Aquicella
ASV362	0.261909	0.0237225	2.11777	0.553714	0.000130946	0.00154568	k__Bacteria	p__Proteobacteria	c__Alphaproteobacteria	o__Rhizobiales	f__unclassified_Rhizobiales	g__unclassified_Rhizobiales	s__unclassified_Rhizobiales
ASV9831	0.00641149	0	1.95845	0.511968	0.000130596	0.00154568	k__Bacteria	p__Proteobacteria	c__Gammaproteobacteria	o__Diplorickettsiales	f__Diplorickettsiaceae	g__Aquicella	s__unclassified_Aquicella
ASV609	0.0426364	0.0025646	2.68495	0.702337	0.000131898	0.00155257	k__Bacteria	p__Proteobacteria	c__Alphaproteobacteria	o__Caulobacterales	f__Hyphomonadaceae	g__Hirschia	s__unclassified_Hirschia
ASV10553	0.00512919	0	1.80561	0.47281	0.000134055	0.00157356	k__Bacteria	p__Proteobacteria	c__Gammaproteobacteria	o__Coxiellales	f__Coxiellaceae	g__Coxiella	s__unclassified_Coxiella
ASV876	0.00673206	0.0532154	-3.34108	0.877346	0.00014	0.00163877	k__Bacteria	p__Gemmatimonadota	c__Gemmatimonadetes	o__Gemmatimonadales	f__Gemmatimonadaceae	g__unclassified_Gemmatimonadaceae	s__uncultured_Alphaproteobacteria_bacterium
ASV387	0.00416747	0.0718087	-2.81438	0.739628	0.000141729	0.00165442	k__Bacteria	p__Bacteroidota	c__Bacteroidia	o__Flavobacteriales	f__Flavobacteriaceae	g__Pricia	s__uncultured_Flavobacteriia_bacterium
ASV322	0.0628326	0.000961723	3.23863	0.858952	0.000162959	0.00189699	k__Bacteria	p__Proteobacteria	c__Gammaproteobacteria	o__Burkholderiales	f__TRA3_20	g__unclassified_TRA3_20	s__unclassified_TRA3_20
ASV208	0.00737321	0.132077	-3.61815	0.959802	0.000163455	0.00189752	k__Bacteria	p__Proteobacteria	c__Alphaproteobacteria	o__Rhodobacterales	f__Rhodobacteraceae	g__Paracoccus	s__unclassified_Paracoccus
ASV710	0.00352632	0.0423158	-3.05661	0.812069	0.000167235	0.00193606	k__Bacteria	p__Gemmatimonadota	c__Gemmatimonadetes	o__Gemmatimonadales	f__Gemmatimonadaceae	g__unclassified_Gemmatimonadaceae	s__uncultured_bacterium_contig00007
ASV9699	0	0.00897609	-1.924	0.512727	0.000175087	0.00202141	k__Bacteria	p__Bacteroidota	c__Bacteroidia	o__Cytophagales	f__Microscillaceae	g__unclassified_Microscillaceae	s__unclassified_Microscillaceae
ASV9356	0.000320574	0.00673206	-1.96736	0.524493	0.000176146	0.00202808	k__Bacteria	p__Bacteroidota	c__Rhodothermia	o__Rhodothermales	f__Rhodothermaceae	g__unclassified_Rhodothermaceae	s__unclassified_Rhodothermaceae
ASV13651	0	0.00480862	-1.8089	0.483331	0.000182146	0.00209145	k__Bacteria	p__Bacteroidota	c__Bacteroidia	o__Chitinophagales	f__Chitinophagaceae	g__Flavisolibacter	s__unclassified_Flavisolibacter
ASV2350	0	0.00897609	-2.21953	0.594389	0.000188362	0.00215695	k__Bacteria	p__Bacteroidota	c__Bacteroidia	o__Chitinophagales	f__Chitinophagaceae	g__Arachidicoccus	s__unclassified_Arachidicoccus
ASV3119	0	0.0108995	-2.17279	0.582256	0.00019021	0.00217221	k__Bacteria	p__Actinobacteriota	c__Actinobacteria	o__Pseudonocardiales	f__Pseudonocardiaceae	g__Pseudonocardia	s__unclassified_Pseudonocardia
ASV682	0	0.160928	-3.94683	1.05981	0.000196004	0.00223232	k__Bacteria	p__Bacteroidota	c__Bacteroidia	o__Flavobacteriales	f__Flavobacteriaceae	g__Flavobacterium	s__unclassified_Flavobacterium
ASV11249	0	0.00705264	-2.18334	0.58681	0.000198673	0.00225621	k__Bacteria	p__Proteobacteria	c__Gammaproteobacteria	o__Diplorickettsiales	f__Diplorickettsiaceae	g__unclassified_Diplorickettsiaceae	s__unclassified_Diplorickettsiaceae
ASV2872	0	0.00544977	-2.00549	0.539102	0.000199172	0.00225621	k__Bacteria	p__Patescibacteria	c__Saccharimonadia	o__Saccharimonadales	f__unclassified_Saccharimonadales	g__unclassified_Saccharimonadales	s__unclassified_Saccharimonadales
ASV11248	0	0.00577034	-1.90689	0.512991	0.000201441	0.00227579	k__Bacteria	p__Proteobacteria	c__Gammaproteobacteria	o__Legionellales	f__Legionellaceae	g__Legionella	s__unclassified_Legionella
ASV158	0.25101	0.0426364	1.66011	0.447769	0.000209309	0.00235836	k__Bacteria	p__Proteobacteria	c__Alphaproteobacteria	o__Rhizobiales	f__Hyphomicrobiaceae	g__Hyphomicrobium	s__unclassified_Hyphomicrobium
ASV109	0.144579	0.797269	-1.70929	0.461588	0.000213016	0.00239373	k__Bacteria	p__Proteobacteria	c__Alphaproteobacteria	o__Sphingomonadales	f__Sphingomonadaceae	g__Sphingopyxis	s__unclassified_Sphingopyxis
ASV69	0.0548182	0.00480862	2.70883	0.734837	0.000227538	0.00255012	k__Bacteria	p__Bacteroidota	c__Bacteroidia	o__Bacteroidales	f__Bacteroidaceae	g__Bacteroides	s__Phocaeicola_coprophilus
ASV344	0.311598	0.00737321	2.67681	0.72695	0.000231184	0.00258411	k__Bacteria	p__Proteobacteria	c__Gammaproteobacteria	o__Pseudomonadales	f__Pseudomonadaceae	g__Pseudomonas	s__unclassified_Pseudomonas
ASV94	0.354235	0.0432776	1.95572	0.531439	0.000233202	0.00259977	k__Bacteria	p__Proteobacteria	c__Alphaproteobacteria	o__Rhizobiales	f__Amb_16S_1323	g__unclassified_Amb_16S_1323	s__unclassified_Amb_16S_1323
ASV11112	0	0.00544977	-1.97186	0.536835	0.000239607	0.00266413	k__Bacteria	p__Proteobacteria	c__Gammaproteobacteria	o__Diplorickettsiales	f__Diplorickettsiaceae	g__unclassified_Diplorickettsiaceae	s__unclassified_Diplorickettsiaceae
ASV10092	0.00641149	0	1.87191	0.509772	0.000240602	0.00266815	k__Bacteria	p__Bacteroidota	c__Bacteroidia	o__Chitinophagales	f__Chitinophagaceae	g__Taibaiella	s__unclassified_Taibaiella
ASV155	0.900173	0.149708	1.86573	0.508772	0.000245301	0.00271312	k__Bacteria	p__Proteobacteria	c__Alphaproteobacteria	o__Dongiales	f__Dongiaceae	g__Dongia	s__unclassified_Dongia
ASV477	0.00577034	0.0519331	-2.03594	0.559398	0.000273145	0.00301317	k__Bacteria	p__Bacteroidota	c__Bacteroidia	o__Cytophagales	f__Microscillaceae	g__unclassified_Microscillaceae	s__uncultured_Cytophagaceae_bacterium
ASV11664	0	0.00512919	-1.95877	0.538334	0.000274151	0.00301638	k__Bacteria	p__Gemmatimonadota	c__Gemmatimonadetes	o__Gemmatimonadales	f__Gemmatimonadaceae	g__unclassified_Gemmatimonadaceae	s__unclassified_Gemmatimonadaceae
ASV935	0.040713	0.00288517	2.52843	0.696295	0.000282032	0.00309501	k__Bacteria	p__Proteobacteria	c__Alphaproteobacteria	o__Micropepsales	f__Micropepsaceae	g__Micropepsis	s__unclassified_Micropepsis
ASV138	0.629929	0.0435981	2.30318	0.634547	0.000283817	0.00310651	k__Bacteria	p__Bacteroidota	c__Bacteroidia	o__Chitinophagales	f__Chitinophagaceae	g__unclassified_Chitinophagaceae	s__unclassified_Chitinophagaceae
ASV12	0.201	1.19735	-1.77263	0.488688	0.000286376	0.00311853	k__Bacteria	p__Proteobacteria	c__Alphaproteobacteria	o__Caulobacterales	f__Caulobacteraceae	g__Brevundimonas	s__unclassified_Brevundimonas
ASV4599	0	0.00929666	-2.11197	0.582242	0.000286395	0.00311853	k__Bacteria	p__Proteobacteria	c__Gammaproteobacteria	o__Coxiellales	f__Coxiellaceae	g__Coxiella	s__unclassified_Coxiella
ASV1226	0	0.00512919	-1.9326	0.533148	0.00028909	0.00313976	k__Bacteria	p__Bacteroidota	c__Bacteroidia	o__Chitinophagales	f__Chitinophagaceae	g__Niabella	s__Niabella_yanshanensis
ASV8124	0	0.00577034	-2.03496	0.564752	0.000314235	0.00340407	k__Bacteria	p__Actinobacteriota	c__Acidimicrobiia	o__Microtrichales	f__Ilumatobacteraceae	g__CL500_29_marine_group	s__unclassified_CL500_29_marine_group
ASV319	0.00673206	0.0631532	-3.33525	0.927161	0.000321574	0.00347464	k__Bacteria	p__Proteobacteria	c__Gammaproteobacteria	o__Xanthomonadales	f__Xanthomonadaceae	g__Stenotrophomonas	s__unclassified_Stenotrophomonas
ASV13294	0	0.00480862	-1.90514	0.531675	0.000339313	0.00364762	k__Bacteria	p__Bdellovibrionota	c__Oligoflexia	o__Oligoflexales	f__Oligoflexaceae	g__unclassified_Oligoflexaceae	s__unclassified_Oligoflexaceae
ASV13708	0	0.00480862	-1.90514	0.531675	0.000339313	0.00364762	k__Bacteria	p__Patescibacteria	c__Saccharimonadia	o__Saccharimonadales	f__YM_S32_TM7_50_20	g__unclassified_YM_S32_TM7_50_20	s__unclassified_YM_S32_TM7_50_20
ASV7713	0	0.00512919	-1.95442	0.546867	0.000351772	0.00377193	k__Bacteria	p__Proteobacteria	c__Gammaproteobacteria	o__Pseudomonadales	f__Pseudomonadaceae	g__Pseudomonas	s__unclassified_Pseudomonas
ASV769	0.00512919	0.0378278	-3.01414	0.843576	0.000352838	0.00377375	k__Bacteria	p__Proteobacteria	c__Alphaproteobacteria	o__Rhizobiales	f__Hyphomicrobiaceae	g__Pedomicrobium	s__unclassified_Pedomicrobium
ASV1994	0	0.00480862	-1.85449	0.519495	0.000357264	0.00381142	k__Bacteria	p__Bacteroidota	c__Bacteroidia	o__Sphingobacteriales	f__Sphingobacteriaceae	g__Pedobacter	s__Pedobacter_sp._b3N1b_b5
ASV674	0.0326986	0	3.08204	0.863795	0.000359694	0.00382765	k__Bacteria	p__Patescibacteria	c__Saccharimonadia	o__Saccharimonadales	f__candidate_division_TM7_bacterium_LY2	g__unclassified_candidate_division_TM7_bacterium_LY2	s__unclassified_candidate_division_TM7_bacterium_LY2
ASV3138	0.00897609	0.00320574	2.04427	0.573176	0.000361676	0.00383905	k__Bacteria	p__Actinobacteriota	c__Actinobacteria	o__Pseudonocardiales	f__Pseudonocardiaceae	g__Pseudonocardia	s__unclassified_Pseudonocardia
ASV545	0.0743733	0.00769379	1.71381	0.480628	0.000362773	0.00384102	k__Bacteria	p__Proteobacteria	c__Alphaproteobacteria	o__Rhizobiales	f__Hyphomicrobiaceae	g__unclassified_Hyphomicrobiaceae	s__unclassified_Hyphomicrobiaceae
ASV809	0.112201	0.00769379	3.32436	0.937646	0.000391968	0.00413974	k__Bacteria	p__Proteobacteria	c__Gammaproteobacteria	o__Xanthomonadales	f__Rhodanobacteraceae	g__Dokdonella	s__unclassified_Dokdonella
ASV306	0.0439187	0.232096	-1.63607	0.462566	0.000404783	0.00423607	k__Bacteria	p__Proteobacteria	c__Alphaproteobacteria	o__Rhizobiales	f__Rhizobiaceae	g__unclassified_Rhizobiaceae	s__unclassified_Rhizobiaceae
ASV49	0.522216	0.0609091	1.92895	0.545405	0.000405111	0.00423607	k__Bacteria	p__Proteobacteria	c__Alphaproteobacteria	o__Sphingomonadales	f__Sphingomonadaceae	g__Sphingomonas	s__unclassified_Sphingomonas
ASV526	0.00641149	0.064756	-3.3074	0.934653	0.00040219	0.00423607	k__Bacteria	p__Proteobacteria	c__Alphaproteobacteria	o__Caulobacterales	f__Caulobacteraceae	g__Caulobacter	s__unclassified_Caulobacter
ASV986	0.0666795	0	3.11128	0.879482	0.000403743	0.00423607	k__Bacteria	p__Proteobacteria	c__Gammaproteobacteria	o__Pseudomonadales	f__Moraxellaceae	g__unclassified_Moraxellaceae	s__unclassified_Moraxellaceae
ASV504	0.0102584	0.0827082	-3.54735	1.00415	0.000411361	0.00429078	k__Bacteria	p__Proteobacteria	c__Gammaproteobacteria	o__Burkholderiales	f__Comamonadaceae	g__unclassified_Comamonadaceae	s__unclassified_Comamonadaceae
ASV14213	0	0.00448804	-1.84321	0.526575	0.000464624	0.00483439	k__Bacteria	p__Patescibacteria	c__Saccharimonadia	o__Saccharimonadales	f__LWQ8	g__unclassified_LWQ8	s__unclassified_LWQ8
ASV8044	0.00416747	0	1.68405	0.481852	0.000474152	0.00492137	k__Bacteria	p__Proteobacteria	c__Gammaproteobacteria	o__Legionellales	f__Legionellaceae	g__Legionella	s__unclassified_Legionella
ASV7572	0	0.00448804	-1.8535	0.530464	0.00047564	0.00492468	k__Bacteria	p__Proteobacteria	c__Gammaproteobacteria	o__Legionellales	f__Legionellaceae	g__Legionella	s__unclassified_Legionella
ASV2060	0.0234019	0.00192345	2.22121	0.635954	0.000478131	0.00493835	k__Bacteria	p__Proteobacteria	c__Gammaproteobacteria	o__Burkholderiales	f__Alcaligenaceae	g__unclassified_Alcaligenaceae	s__unclassified_Alcaligenaceae
ASV887	0.00577034	0.0310957	-2.88515	0.82963	0.000505865	0.00521202	k__Bacteria	p__Proteobacteria	c__Alphaproteobacteria	o__Rhizobiales	f__Rhizobiaceae	g__Mesorhizobium	s__unclassified_Mesorhizobium
ASV206	0.0355838	0.00416747	1.60168	0.461676	0.000521866	0.00535072	k__Bacteria	p__Deinococcota	c__Deinococci	o__Deinococcales	f__Deinococcaceae	g__Deinococcus	s__Deinococcus_wulumuqiensis
ASV7151	0	0.00512919	-1.93901	0.55884	0.000521048	0.00535072	k__Bacteria	p__Proteobacteria	c__Gammaproteobacteria	o__Burkholderiales	f__SC_I_84	g__unclassified_SC_I_84	s__unclassified_SC_I_84
ASV1290	0.0137847	0.000641149	2.22979	0.643135	0.000526174	0.00538179	k__Bacteria	p__Dependentiae	c__Babeliae	o__Babeliales	f__Vermiphilaceae	g__unclassified_Vermiphilaceae	s__unclassified_Vermiphilaceae
ASV813	0.00448804	0.108034	-3.03443	0.876562	0.000536703	0.00547619	k__Bacteria	p__Bacteroidota	c__Bacteroidia	o__Cytophagales	f__Cytophagaceae	g__Cytophaga	s__unclassified_Cytophaga
ASV1353	0.0192345	0.00160287	2.34593	0.678416	0.00054429	0.00554018	k__Bacteria	p__Actinobacteriota	c__Thermoleophilia	o__Solirubrobacterales	f__Solirubrobacteraceae	g__JCM_18997	s__unclassified_JCM_18997
ASV761	0.012823	0.0705264	-1.77172	0.512639	0.000548082	0.00556534	k__Bacteria	p__Planctomycetota	c__Phycisphaerae	o__Phycisphaerales	f__Phycisphaeraceae	g__SM1A02	s__unclassified_SM1A02
ASV2343	0.0025646	0.0298134	-2.57377	0.74629	0.000563184	0.00570495	k__Bacteria	p__Bacteroidota	c__Ignavibacteria	o__SJA_28	f__unclassified_SJA_28	g__unclassified_SJA_28	s__unclassified_SJA_28
ASV10753	0	0.00705264	-1.97807	0.575127	0.000583101	0.00589253	k__Bacteria	p__Patescibacteria	c__Saccharimonadia	o__Saccharimonadales	f__YM_S32_TM7_50_20	g__unclassified_YM_S32_TM7_50_20	s__unclassified_YM_S32_TM7_50_20
ASV13951	0	0.00448804	-1.66657	0.484858	0.000587665	0.00592445	k__Bacteria	p__Bacteroidota	c__Rhodothermia	o__Rhodothermales	f__Rhodothermaceae	g__unclassified_Rhodothermaceae	s__unclassified_Rhodothermaceae
ASV22	0.0942489	0.456177	-1.64838	0.482342	0.000632131	0.00635751	k__Bacteria	p__Proteobacteria	c__Gammaproteobacteria	o__Pseudomonadales	f__Pseudomonadaceae	g__Pseudomonas	s__unclassified_Pseudomonas
ASV5464	0.0012823	0.0153876	-1.88377	0.552002	0.000643406	0.00645551	k__Bacteria	p__Patescibacteria	c__Saccharimonadia	o__Saccharimonadales	f__LWQ8	g__unclassified_LWQ8	s__unclassified_LWQ8
ASV2439	0.0012823	0.0112201	-2.15133	0.630699	0.000647175	0.0064779	k__Bacteria	p__Proteobacteria	c__Gammaproteobacteria	o__Gammaproteobacteria_Incertae_Sedis	Unclassified	g__Acidibacter	s__unclassified_Acidibacter
ASV186	0.0294929	0.159326	-1.83774	0.541404	0.000687804	0.00686826	k__Bacteria	p__Patescibacteria	c__Saccharimonadia	o__Saccharimonadales	f__LWQ8	g__unclassified_LWQ8	s__unclassified_LWQ8
ASV12335	0.00512919	0	1.82218	0.53704	0.000691302	0.00688687	k__Bacteria	p__Proteobacteria	c__Gammaproteobacteria	o__unclassified_Gammaproteobacteria	f__unclassified_Gammaproteobacteria	g__unclassified_Gammaproteobacteria	s__unclassified_Gammaproteobacteria
ASV7650	0.00512919	0	1.73454	0.511377	0.000694073	0.00689817	k__Bacteria	p__Dependentiae	c__Babeliae	o__Babeliales	f__unclassified_Babeliales	g__unclassified_Babeliales	s__unclassified_Babeliales
ASV991	0.0516125	0.00512919	2.64192	0.779883	0.000705105	0.00699132	k__Bacteria	p__Proteobacteria	c__Alphaproteobacteria	o__unclassified_Alphaproteobacteria	f__unclassified_Alphaproteobacteria	g__unclassified_Alphaproteobacteria	s__unclassified_Alphaproteobacteria
ASV1697	0.000961723	0.00801436	-1.95761	0.578152	0.000709224	0.0069919	k__Bacteria	p__Proteobacteria	c__Alphaproteobacteria	o__Sphingomonadales	f__Sphingomonadaceae	g__Sphingomonas	s__unclassified_Sphingomonas
ASV195	0.012823	0.0887991	-3.56235	1.05217	0.000709935	0.0069919	k__Bacteria	p__Proteobacteria	c__Gammaproteobacteria	o__Xanthomonadales	f__Rhodanobacteraceae	g__Chujaibacter	s__unclassified_Chujaibacter
ASV430	0.00769379	0.0657178	-3.29672	0.973737	0.000710141	0.0069919	k__Bacteria	p__Proteobacteria	c__Alphaproteobacteria	o__Caulobacterales	f__Caulobacteraceae	g__Brevundimonas	s__unclassified_Brevundimonas
ASV734	0.0750144	0.00929666	1.66016	0.491645	0.00073349	0.00720173	k__Bacteria	p__Proteobacteria	c__Alphaproteobacteria	o__Rhizobiales	f__unclassified_Rhizobiales	g__unclassified_Rhizobiales	s__unclassified_Rhizobiales
ASV7613	0	0.00416747	-1.76991	0.524227	0.000734871	0.00720173	k__Bacteria	p__Bdellovibrionota	c__Bdellovibrionia	o__Bdellovibrionales	f__Bdellovibrionaceae	g__Bdellovibrio	s__unclassified_Bdellovibrio
ASV13399	0.00448804	0	1.64101	0.48758	0.000763696	0.00746685	k__Bacteria	p__Myxococcota	c__Polyangia	o__Blfdi19	f__uncultured_prokaryote	g__uncultured_prokaryote	s__uncultured_prokaryote
ASV271	0.143617	0.0259665	1.59765	0.476624	0.000802241	0.00782556	k__Bacteria	p__Proteobacteria	c__Alphaproteobacteria	o__Rhizobiales	f__Hyphomicrobiaceae	g__Hyphomicrobium	s__unclassified_Hyphomicrobium
ASV83	0.0144259	0.112201	-3.66835	1.09911	0.000845129	0.00822488	k__Bacteria	p__Proteobacteria	c__Gammaproteobacteria	o__Pseudomonadales	f__Pseudomonadaceae	g__Pseudomonas	s__unclassified_Pseudomonas
ASV5842	0.00192345	0.010579	-2.04801	0.614407	0.000858206	0.0083329	k__Bacteria	p__Actinobacteriota	c__Actinobacteria	o__Propionibacteriales	f__Nocardioidaceae	g__Nocardioides	s__unclassified_Nocardioides
ASV546	0.0561005	0.0112201	1.50851	0.45292	0.000866488	0.00839398	k__Bacteria	p__Proteobacteria	c__Alphaproteobacteria	o__Micropepsales	f__Micropepsaceae	g__unclassified_Micropepsaceae	s__uncultured_Acidobacterium_sp.
ASV13420	0	0.00544977	-1.94678	0.584819	0.000872039	0.00842838	k__Bacteria	p__Bacteroidota	c__Bacteroidia	o__Chitinophagales	f__Chitinophagaceae	g__Niabella	s__unclassified_Niabella
ASV173	0.0246842	0.168302	-3.99868	1.20181	0.000877217	0.00845902	k__Bacteria	p__Proteobacteria	c__Gammaproteobacteria	o__Xanthomonadales	f__Xanthomonadaceae	g__Luteimonas	s__unclassified_Luteimonas
ASV1552	0.00160287	0.0179522	-2.18014	0.657989	0.000921878	0.00885712	k__Bacteria	p__Proteobacteria	c__Alphaproteobacteria	o__Caulobacterales	f__Caulobacteraceae	g__Brevundimonas	s__unclassified_Brevundimonas
ASV4592	0	0.00480862	-1.80878	0.54595	0.000922704	0.00885712	k__Bacteria	p__Proteobacteria	c__Alphaproteobacteria	o__Sphingomonadales	f__Sphingomonadaceae	g__unclassified_Sphingomonadaceae	s__unclassified_Sphingomonadaceae
ASV218	0.0304546	0.521254	-2.43928	0.737276	0.000937943	0.00898293	k__Bacteria	p__Bacteroidota	c__Bacteroidia	o__Chitinophagales	f__Chitinophagaceae	g__Chitinophaga	s__unclassified_Chitinophaga
ASV78	0.113804	0.4908	-1.51211	0.458651	0.000977661	0.00934209	k__Bacteria	p__Proteobacteria	c__Gammaproteobacteria	o__Xanthomonadales	f__Xanthomonadaceae	g__Luteimonas	s__unclassified_Luteimonas
ASV178	0.0298134	0.146823	-1.67914	0.511002	0.00101634	0.00968976	k__Bacteria	p__Proteobacteria	c__Alphaproteobacteria	o__Rhizobiales	f__Rhizobiaceae	g__unclassified_Rhizobiaceae	s__unclassified_Rhizobiaceae
ASV1205	0.00288517	0.0304546	-2.66871	0.813068	0.00102976	0.0097933	k__Bacteria	p__Proteobacteria	c__Gammaproteobacteria	o__Burkholderiales	f__Comamonadaceae	g__unclassified_Comamonadaceae	s__unclassified_Comamonadaceae
ASV21	0.527986	0.00480862	3.22387	0.982379	0.00103185	0.0097933	k__Bacteria	p__Proteobacteria	c__Gammaproteobacteria	o__Burkholderiales	f__Burkholderiaceae	g__Burkholderia_Caballeronia_Paraburkholderia	s__unclassified_Burkholderia_Caballeronia_Paraburkholderia
ASV1882	0.00224402	0.0144259	-2.28011	0.699462	0.00111489	0.0105577	k__Bacteria	p__Proteobacteria	c__Alphaproteobacteria	o__Rhizobiales	f__Rhizobiaceae	g__unclassified_Rhizobiaceae	s__unclassified_Rhizobiaceae
ASV7950	0	0.00352632	-1.55939	0.479675	0.0011503	0.0108685	k__Bacteria	p__Proteobacteria	c__Gammaproteobacteria	o__Diplorickettsiales	f__Diplorickettsiaceae	g__unclassified_Diplorickettsiaceae	s__unclassified_Diplorickettsiaceae
ASV7477	0	0.00448804	-1.74284	0.536524	0.00116062	0.010917	k__Bacteria	p__Proteobacteria	c__Gammaproteobacteria	o__Pseudomonadales	f__Halieaceae	g__OM60_NOR5__clade	s__uncultured_Acidobacteria_bacterium
ASV8756	0	0.00416747	-1.68966	0.520114	0.00115961	0.010917	k__Bacteria	p__Proteobacteria	c__Alphaproteobacteria	o__Rhizobiales	f__Rhizobiaceae	g__unclassified_Rhizobiaceae	s__unclassified_Rhizobiaceae
ASV152	0.273771	0.0522536	1.50878	0.464729	0.001168	0.010962	k__Bacteria	p__Bacteroidota	c__Bacteroidia	o__Flavobacteriales	f__Flavobacteriaceae	g__Vitellibacter	s__unclassified_Vitellibacter
ASV333	0.369302	0.0166699	2.43408	0.754142	0.00124824	0.0116891	k__Bacteria	p__Proteobacteria	c__Alphaproteobacteria	o__Rhizobiales	f__Rhizobiaceae	g__Ensifer	s__unclassified_Ensifer
ASV2381	0.00224402	0.0147464	-1.59459	0.494381	0.00125786	0.011753	k__Bacteria	p__Proteobacteria	c__Gammaproteobacteria	o__Pseudomonadales	f__Pseudohongiellaceae	g__BIyi10	s__uncultured_soil_bacterium
ASV1712	0.00224402	0.0243637	-2.44683	0.760924	0.00130167	0.0121355	k__Bacteria	p__Proteobacteria	c__Gammaproteobacteria	o__Burkholderiales	f__Methylophilaceae	g__Methylobacillus	s__unclassified_Methylobacillus
ASV785	0.0477656	0.00320574	2.64012	0.823848	0.00135244	0.012581	k__Bacteria	p__Proteobacteria	c__Alphaproteobacteria	o__Rhizobiales	f__Rhizobiaceae	g__unclassified_Rhizobiaceae	s__unclassified_Rhizobiaceae
ASV521	0.108675	0.0131436	2.94147	0.918372	0.00136042	0.0126273	k__Bacteria	p__Proteobacteria	c__Alphaproteobacteria	o__unclassified_Alphaproteobacteria	f__uncultured_Rhodobacteraceae_bacterium	g__unclassified_Alphaproteobacteria	s__unclassified_Alphaproteobacteria
ASV1219	0.0137847	0.00192345	2.22587	0.696216	0.00138818	0.0128566	k__Bacteria	p__Proteobacteria	c__Gammaproteobacteria	o__Pseudomonadales	f__Cellvibrionaceae	g__Cellvibrio	s__unclassified_Cellvibrio
ASV12866	0.00480862	0	1.66435	0.522488	0.0014454	0.0133573	k__Bacteria	p__Patescibacteria	c__Saccharimonadia	o__Saccharimonadales	f__LWQ8	g__unclassified_LWQ8	s__unclassified_LWQ8
ASV2622	0.00416747	0	1.57578	0.496356	0.00149994	0.013831	k__Bacteria	p__Bacteroidota	c__Bacteroidia	o__Flavobacteriales	f__Flavobacteriaceae	g__Pricia	s__uncultured_Flavobacteriia_bacterium
ASV910	0.070847	0.00865551	1.64335	0.518433	0.00152527	0.0140338	k__Bacteria	p__Proteobacteria	c__Alphaproteobacteria	o__Rhizobiales	f__Hyphomicrobiaceae	g__Pedomicrobium	s__unclassified_Pedomicrobium
ASV328	0.249086	0.0275694	1.64579	0.523591	0.00167073	0.0153387	k__Bacteria	p__Proteobacteria	c__Alphaproteobacteria	o__Sphingomonadales	f__Sphingomonadaceae	g__Sphingomonas	s__unclassified_Sphingomonas
ASV1904	0	0.00352632	-1.6285	0.520573	0.00175835	0.0161081	k__Bacteria	p__Proteobacteria	c__Alphaproteobacteria	o__Reyranellales	f__Reyranellaceae	g__unclassified_Reyranellaceae	s__uncultured_soil_bacterium
ASV131	0.132718	0.0141053	1.87527	0.601813	0.00183304	0.0167558	k__Bacteria	p__Proteobacteria	c__Gammaproteobacteria	o__Burkholderiales	f__Alcaligenaceae	g__unclassified_Alcaligenaceae	s__unclassified_Alcaligenaceae
ASV2948	0.0246842	0	2.77153	0.890272	0.00185114	0.0168847	k__Bacteria	p__Bacteroidota	c__Bacteroidia	o__Flavobacteriales	f__Cryomorphaceae	g__Cryomorpha	s__unclassified_Cryomorpha
ASV450	0.0294929	0.140412	-3.82682	1.22959	0.00185651	0.016897	k__Bacteria	p__Proteobacteria	c__Alphaproteobacteria	o__Rhizobiales	f__Rhizobiaceae	g__unclassified_Rhizobiaceae	s__unclassified_Rhizobiaceae
ASV12567	0.00544977	0	1.64664	0.531815	0.00195975	0.0177982	k__Bacteria	p__Proteobacteria	c__Gammaproteobacteria	o__Pseudomonadales	f__Pseudomonadaceae	g__Pseudomonas	s__unclassified_Pseudomonas
ASV147	0.972623	0.0198756	2.72734	0.881371	0.00197193	0.0178703	k__Bacteria	p__Proteobacteria	c__Gammaproteobacteria	o__Xanthomonadales	f__Rhodanobacteraceae	g__Chujaibacter	s__uncultured_Xanthomonadaceae_bacterium
ASV5210	0	0.00288517	-1.45352	0.475194	0.00222238	0.0200968	k__Bacteria	p__Proteobacteria	c__Gammaproteobacteria	o__Diplorickettsiales	f__Diplorickettsiaceae	g__Aquicella	s__unclassified_Aquicella
ASV531	0.168622	0.0163493	1.66512	0.544623	0.00223274	0.0201473	k__Bacteria	p__Planctomycetota	c__Phycisphaerae	o__Phycisphaerales	f__Phycisphaeraceae	g__SM1A02	s__uncultured_Planctomycetales_bacterium
ASV637	0.0141053	0.0490479	-2.878	0.947647	0.00238947	0.0215154	k__Bacteria	p__Proteobacteria	c__Alphaproteobacteria	o__Sphingomonadales	f__Sphingomonadaceae	g__Sphingopyxis	s__unclassified_Sphingopyxis
ASV67	1.00019	0.228249	1.36321	0.451949	0.00255893	0.0229921	k__Bacteria	p__Proteobacteria	c__Gammaproteobacteria	o__Xanthomonadales	f__Rhodanobacteraceae	g__Rhodanobacter	s__unclassified_Rhodanobacter
ASV815	0.00512919	0.0326986	-1.41595	0.469943	0.00258653	0.0231907	k__Bacteria	p__Proteobacteria	c__Alphaproteobacteria	o__Micavibrionales	f__unclassified_Micavibrionales	g__unclassified_Micavibrionales	s__unclassified_Micavibrionales
ASV6433	0.000961723	0.00577034	-1.69396	0.564469	0.00269106	0.0240767	k__Bacteria	p__Chloroflexi	c__Chloroflexia	o__Thermomicrobiales	f__JG30_KF_CM45	g__unclassified_JG30_KF_CM45	s__unclassified_JG30_KF_CM45
ASV13537	0.00384689	0	1.48711	0.497495	0.0027971	0.0249724	k__Bacteria	p__Bacteroidota	c__Bacteroidia	o__Chitinophagales	f__unclassified_Chitinophagales	g__unclassified_Chitinophagales	s__unclassified_Chitinophagales
ASV4706	0.00288517	0	1.39615	0.469104	0.00291839	0.0260002	k__Bacteria	p__unclassified_Bacteria	c__unclassified_Bacteria	o__unclassified_Bacteria	f__unclassified_Bacteria	g__unclassified_Bacteria	s__unclassified_Bacteria
ASV15718	0	0.00288517	-1.51975	0.511729	0.00297964	0.0264899	k__Bacteria	p__Actinobacteriota	c__Thermoleophilia	o__Solirubrobacterales	f__67_14	g__unclassified_67_14	s__unclassified_67_14
ASV1442	0.00352632	0.0160287	-2.29035	0.772764	0.00303826	0.0269485	k__Bacteria	p__Proteobacteria	c__Gammaproteobacteria	o__Gammaproteobacteria_Incertae_Sedis	Unclassified	g__Acidibacter	s__uncultured_proteobacterium
ASV619	0.00288517	0.0519331	-2.51939	0.85021	0.00304402	0.0269485	k__Bacteria	p__Proteobacteria	c__Gammaproteobacteria	o__Burkholderiales	f__Oxalobacteraceae	g__Herminiimonas	s__unclassified_Herminiimonas
ASV6015	0.00160287	0.0115407	-2.05896	0.700093	0.00327178	0.0289042	k__Bacteria	p__Planctomycetota	c__Phycisphaerae	o__Phycisphaerales	f__Phycisphaeraceae	g__SM1A02	s__unclassified_SM1A02
ASV12636	0	0.00480862	-1.7822	0.606228	0.00328404	0.0289518	k__Bacteria	p__Patescibacteria	c__Saccharimonadia	o__Saccharimonadales	f__unclassified_Saccharimonadales	g__unclassified_Saccharimonadales	s__unclassified_Saccharimonadales
ASV1215	0.0403924	0.00801436	1.45356	0.494997	0.00331938	0.0292023	k__Bacteria	p__Bacteroidota	c__Bacteroidia	o__Chitinophagales	f__Chitinophagaceae	g__unclassified_Chitinophagaceae	s__unclassified_Chitinophagaceae
ASV310	0	0.00352632	-1.61946	0.553877	0.00345716	0.030351	k__Bacteria	p__Bacteroidota	c__Bacteroidia	o__Bacteroidales	f__Prevotellaceae	g__Prevotella	s__Prevotella_stercorea
ASV9352	0	0.00384689	-1.45169	0.497391	0.00351599	0.0308033	k__Bacteria	p__Proteobacteria	c__Gammaproteobacteria	o__Legionellales	f__Legionellaceae	g__Legionella	s__unclassified_Legionella
ASV1027	0.00224402	0.0141053	-1.49552	0.514899	0.00367849	0.0321601	k__Bacteria	p__Patescibacteria	c__Saccharimonadia	o__Saccharimonadales	f__LWQ8	g__unclassified_LWQ8	s__unclassified_LWQ8
ASV15074	0	0.00320574	-1.56583	0.539773	0.00372082	0.0324628	k__Bacteria	p__Acidobacteriota	c__Thermoanaerobaculia	o__Thermoanaerobaculales	f__Thermoanaerobaculaceae	g__Subgroup_10	s__unclassified_Subgroup_10
ASV5	2.45175	9.42361	-1.3619	0.469959	0.00375659	0.0327072	k__Bacteria	p__Proteobacteria	c__Alphaproteobacteria	o__Rhizobiales	f__Rhizobiaceae	g__unclassified_Rhizobiaceae	s__unclassified_Rhizobiaceae
ASV54	0.0144259	0.0012823	2.09559	0.725416	0.00386703	0.0335993	k__Bacteria	p__Bacteroidota	c__Bacteroidia	o__Flavobacteriales	f__Weeksellaceae	g__Chryseobacterium	s__unclassified_Chryseobacterium
ASV705	0.0746939	0.00865551	1.6069	0.556834	0.00390459	0.0338559	k__Bacteria	p__Patescibacteria	c__Saccharimonadia	o__Saccharimonadales	f__unclassified_Saccharimonadales	g__unclassified_Saccharimonadales	s__unclassified_Saccharimonadales
ASV689	0.00929666	0.130474	-1.9399	0.676177	0.00411868	0.0356389	k__Bacteria	p__Actinobacteriota	c__Actinobacteria	o__Glycomycetales	f__Glycomycetaceae	g__Glycomyces	s__unclassified_Glycomyces
ASV2173	0.00320574	0.0250048	-2.006	0.700136	0.00416799	0.0359916	k__Bacteria	p__Proteobacteria	c__Gammaproteobacteria	o__Xanthomonadales	f__Rhodanobacteraceae	g__unclassified_Rhodanobacteraceae	s__unclassified_Rhodanobacteraceae
ASV1560	0.00320574	0.0160287	-2.21631	0.77543	0.00426101	0.0367196	k__Bacteria	p__Actinobacteriota	c__Actinobacteria	o__Micrococcales	f__Microbacteriaceae	g__Microbacterium	s__unclassified_Microbacterium
ASV460	0.0134641	0.0698852	-1.53331	0.537429	0.00433033	0.0372409	k__Bacteria	p__Proteobacteria	c__Alphaproteobacteria	o__Sphingomonadales	f__Sphingomonadaceae	g__Sphingomonas	s__unclassified_Sphingomonas
ASV29	1.76925	0.443354	1.27134	0.448403	0.00457883	0.0392977	k__Bacteria	p__Proteobacteria	c__Alphaproteobacteria	o__Rhizobiales	f__Rhizobiaceae	g__Mesorhizobium	s__unclassified_Mesorhizobium
ASV571	0.0282106	0.0987369	-3.4736	1.22645	0.00462225	0.0395897	k__Bacteria	p__Proteobacteria	c__Alphaproteobacteria	o__Sphingomonadales	f__Sphingomonadaceae	g__unclassified_Sphingomonadaceae	s__unclassified_Sphingomonadaceae
ASV118	0.0583446	0.404886	-1.87383	0.663155	0.00471886	0.0403352	k__Bacteria	p__Actinobacteriota	c__Actinobacteria	o__Streptomycetales	f__Streptomycetaceae	g__Streptomyces	s__unclassified_Streptomyces
ASV18	2.75373	0.724498	1.28577	0.455183	0.00473184	0.0403643	k__Bacteria	p__Proteobacteria	c__Gammaproteobacteria	o__Xanthomonadales	f__Xanthomonadaceae	g__Luteimonas	s__unclassified_Luteimonas
ASV55	0.0660383	0.665513	-1.93698	0.685976	0.00474747	0.0404158	k__Bacteria	p__Bacteroidota	c__Bacteroidia	o__Sphingobacteriales	f__Sphingobacteriaceae	g__Pedobacter	s__Pedobacter_sp._b3N1b_b5
ASV65	0.172469	0.64724	-1.37951	0.489196	0.00480294	0.0408056	k__Bacteria	p__Proteobacteria	c__Gammaproteobacteria	o__Xanthomonadales	f__Xanthomonadaceae	g__Luteimonas	s__unclassified_Luteimonas
ASV7276	0.0108995	0.00320574	1.98312	0.70512	0.0049165	0.0416864	k__Bacteria	p__Proteobacteria	c__Gammaproteobacteria	o__Burkholderiales	f__Nitrosomonadaceae	g__MND1	s__uncultured_Burkholderiales_bacterium
ASV1025	0.0368661	0.00384689	2.31085	0.823091	0.00499236	0.0422445	k__Bacteria	p__Acidobacteriota	c__Acidobacteriae	o__Bryobacterales	f__Bryobacteraceae	g__Bryobacter	s__Acidobacteriaceae_bacterium_KBS_96
ASV1935	0.0179522	0.0025646	1.90457	0.678942	0.00502863	0.0424663	k__Bacteria	p__Firmicutes	c__Bacilli	o__Paenibacillales	f__Paenibacillaceae	g__Paenibacillus	s__Paenibacillus_curdlanolyticus
ASV125	0.0964929	0.566776	-1.44517	0.516553	0.00514639	0.0432872	k__Bacteria	p__Proteobacteria	c__Alphaproteobacteria	o__Rhizobiales	f__Rhizobiaceae	g__Mesorhizobium	s__unclassified_Mesorhizobium
ASV14178	0.00416747	0	1.61685	0.577903	0.00514533	0.0432872	k__Bacteria	p__Proteobacteria	c__Alphaproteobacteria	o__unclassified_Alphaproteobacteria	f__unclassified_Alphaproteobacteria	g__unclassified_Alphaproteobacteria	s__unclassified_Alphaproteobacteria
ASV15381	0	0.0025646	-1.43061	0.512407	0.00523946	0.0439822	k__Bacteria	p__Patescibacteria	c__Saccharimonadia	o__Saccharimonadales	f__uncultured_Candidatus_Saccharibacteria_bacterium	g__uncultured_Candidatus_Saccharibacteria_bacterium	s__uncultured_Candidatus_Saccharibacteria_bacterium
ASV8366	0	0.00288517	-1.34589	0.482607	0.00529042	0.0443217	k__Bacteria	p__Proteobacteria	c__Alphaproteobacteria	o__Rhizobiales	f__Rhizobiaceae	g__Mesorhizobium	s__unclassified_Mesorhizobium
ASV975	0.0381484	0.00993781	1.24022	0.444901	0.00530936	0.0443921	k__Bacteria	p__Firmicutes	c__Clostridia	o__Clostridiales	f__Clostridiaceae	g__Clostridium_sensu_stricto_5	s__unclassified_Clostridium_sensu_stricto_5
ASV212	0.207412	0.0503302	1.3581	0.487497	0.00533871	0.0445492	k__Bacteria	p__Planctomycetota	c__Phycisphaerae	o__Phycisphaerales	f__Phycisphaeraceae	g__SM1A02	s__unclassified_SM1A02
ASV7334	0.00288517	0	1.3234	0.477347	0.00556425	0.0463394	k__Bacteria	p__Myxococcota	c__Polyangia	o__Haliangiales	f__Haliangiaceae	g__Haliangium	s__unclassified_Haliangium
ASV1646	0.0240431	0.00352632	1.88451	0.682595	0.00576589	0.047924	k__Bacteria	p__Proteobacteria	c__Alphaproteobacteria	o__Sphingomonadales	f__Sphingomonadaceae	g__unclassified_Sphingomonadaceae	s__unclassified_Sphingomonadaceae
ASV320	0.00320574	0.0275694	-2.45121	0.889571	0.00586025	0.0486124	k__Bacteria	p__Proteobacteria	c__Gammaproteobacteria	o__Xanthomonadales	f__Rhodanobacteraceae	g__Dokdonella	s__uncultured_Dokdonella_sp.

## Sheet: Supplementary Data 5
Supplementary Data 5: Metagenomeseq analysis of significantly differential abundance of ASVs in midribs of transgenic L1-2 compared to WT controls (adjPvalues <0.05). RA(%) indicates percentage of relative abundance
OTU	OE9L(RA%)	WTL(RA%)	logFC	se	P value	adjPvalues	King	phylum	class	order	family	genus	species
ASV87	0.256139	0.00480862	3.7866	0.47292	1.11022e-15	6.55365e-12	k__Bacteria	p__Proteobacteria	c__Alphaproteobacteria	o__Rhizobiales	f__Rhizobiaceae	g__Allorhizobium_Neorhizobium_Pararhizobium_Rhizobium	s__unclassified_Allorhizobium_Neorhizobium_Pararhizobium_Rhizobium
ASV77	0.306149	0.00801436	3.42839	0.581708	3.77744e-09	1.11491e-05	k__Bacteria	p__Proteobacteria	c__Gammaproteobacteria	o__Xanthomonadales	f__Rhodanobacteraceae	g__Rhodanobacter	s__uncultured_Xanthomonadaceae_bacterium
ASV46	0.365134	0.0108995	3.32525	0.574316	7.04152e-09	1.38554e-05	k__Bacteria	p__Proteobacteria	c__Gammaproteobacteria	o__Burkholderiales	f__Alcaligenaceae	g__Candidimonas	s__Candidimonas_humi
ASV39	0.262871	0.010579	2.97386	0.573703	2.17629e-07	0.000321165	k__Bacteria	p__Proteobacteria	c__Gammaproteobacteria	o__Burkholderiales	f__Alcaligenaceae	g__Achromobacter	s__unclassified_Achromobacter
ASV123	0.0980958	0.00320574	3.23909	0.63675	3.6394e-07	0.000358056	k__Bacteria	p__Actinobacteriota	c__Actinobacteria	o__Streptomycetales	f__Streptomycetaceae	g__Streptomyces	s__unclassified_Streptomyces
ASV260	0.0102584	0.130794	-2.65939	0.519753	3.1102e-07	0.000358056	k__Bacteria	p__Proteobacteria	c__Gammaproteobacteria	o__Enterobacterales	f__Enterobacteriaceae	g__unclassified_Enterobacteriaceae	s__unclassified_Enterobacteriaceae
ASV96	0.0737321	0.00288517	2.87726	0.610462	2.43805e-06	0.00205597	k__Bacteria	p__Proteobacteria	c__Alphaproteobacteria	o__Caulobacterales	f__Caulobacteraceae	g__Brevundimonas	s__unclassified_Brevundimonas
ASV65	0.114125	0.00961723	2.26029	0.500667	6.34509e-06	0.00468188	k__Bacteria	p__Proteobacteria	c__Gammaproteobacteria	o__Xanthomonadales	f__Xanthomonadaceae	g__Luteimonas	s__unclassified_Luteimonas
ASV44	0.275694	0.00961723	5.78867	1.39777	3.45255e-05	0.0226449	k__Bacteria	p__Proteobacteria	c__Alphaproteobacteria	o__Rhizobiales	f__Devosiaceae	g__Devosia	s__unclassified_Devosia
ASV27	0.245881	0.0250048	5.60457	1.40114	6.33402e-05	0.0373897	k__Bacteria	p__Proteobacteria	c__Alphaproteobacteria	o__Rhizobiales	f__Xanthobacteraceae	g__unclassified_Xanthobacteraceae	s__unclassified_Xanthobacteraceae

## Sheet: Supplementary Data 6
Supplementary Data 6: Metagenomeseq analysis of significantly differential abundance of bacterial families in transgenic lines compared to WT control ( p value <0.05 and RA%>0.01%). RA(%) indicates percentage of relative abundance
Root
family	L2-6（RA%）	WT（RA%）	logFC	se	P value	adjPvalues			family	L1-2（RA%）	WT（RA%）	logFC	se	P value	adjPvalues
Xanthomonadaceae	4.8423	14.3448	-1.1488	0.4173	0.0059	0.0532			Rhizobiaceae	10.9977	16.4611	-0.752294	0.36059	0.0369527	0.181782
Dongiaceae	0.6744	1.6107	-0.9346	0.4581	0.0413	0.2098			Xanthomonadaceae	6.18487	14.3448	-1.21303	0.383563	0.00156411	0.0212358
Streptomycetaceae	0.5449	1.5358	-1.1294	0.5328	0.034	0.1975			Caulobacteraceae	2.25877	4.83849	-1.07413	0.41394	0.00946213	0.0686026
Crocinitomicaceae	0.0496	0.8364	-2.5123	0.6705	0.0002	0.004			Sphingobacteriaceae	0.350728	1.57353	-1.72322	0.5806	0.00299749	0.0341328
Methylophilaceae	0.116	0.5182	-1.6184	0.5724	0.0047	0.046			Streptomycetaceae	0.473421	1.5358	-1.4572	0.433761	0.000780936	0.0125305
Rhodocyclaceae	0.0055	0.4663	-4.096	0.4632	0	0			Crocinitomicaceae	0.196059	0.836352	-1.44998	0.709705	0.0410457	0.197418
Burkholderiaceae	1.3861	0.2836	1.3916	0.4438	0.0017	0.0222			Micromonosporaceae	0.0623365	0.665637	-2.8257	0.530652	1.00975e-07	7.12883e-06
Pseudonocardiaceae	0.0928	0.2337	-1.1125	0.4761	0.0195	0.1296			Methylophilaceae	0.190616	0.518215	-1.28841	0.427859	0.00260138	0.0306095
Weeksellaceae	1.8258	0.2096	1.8467	0.504	0.0002	0.0052			Rhodobacteraceae	0.144632	0.494581	-1.5009	0.392524	0.000131457	0.00290026
Micropepsaceae	0.3138	0.0888	1.1019	0.4471	0.0137	0.1015			Rhodocyclaceae	0.00289268	0.466277	-4.93506	0.420063	0	0
TRA3_20	0.6021	0.0727	1.935	0.4346	0	0.0003			NS9_marine_group	1.92641	0.224734	1.59724	0.522103	0.0022189	0.0270094
Bryobacteraceae	0.1437	0.0466	1.1642	0.5714	0.0416	0.2098			Vermiphilaceae	0.505591	0.13602	0.935725	0.380938	0.0140348	0.0934773
unclassified_Enterobacterales	2.4288	0	0.0504	0.0142	0.0004	0.0074			Bdellovibrionaceae	0.499448	0.116403	1.03026	0.403393	0.01065	0.0737147
SM2D12	0.0097	0.201	-2.9468	0.6289	0	0.0001			Micropepsaceae	0.6788	0.0887502	1.63174	0.390125	2.8819e-05	0.00101731
Nocardioidaceae	0.0567	0.1814	-1.2297	0.4582	0.0073	0.0637			TRA3_20	0.73021	0.0726701	1.71537	0.506491	0.000707194	0.0118876
67_14	0.0741	0.1685	-0.8943	0.4307	0.0379	0.2034			unclassified_Ignavibacteriales	0.947847	0.0533841	2.54499	0.414767	8.46506e-10	1.49408e-07
Cytophagaceae	0.0219	0.1173	-1.7328	0.8474	0.0409	0.2098			unclassified_Saccharimonadales	0.209883	0.362652	-0.891838	0.388545	0.0217143	0.12536
uncultured_Roseobacter_sp.	0.0213	0.099	-1.7122	0.5271	0.0012	0.0173			Microscillaceae	0.181598	0.303843	-0.831411	0.377164	0.027498	0.151668
Coxiellaceae	0.04	0.0981	-0.924	0.4363	0.0342	0.1975			Pseudonocardiaceae	0.117648	0.233731	-1.05371	0.375607	0.00502619	0.0443561
Cellvibrionaceae	0.0074	0.0906	-2.6126	0.591	0	0.0003			Weeksellaceae	0.0446777	0.209636	-1.87667	0.356255	1.38087e-07	8.12414e-06
Longimicrobiaceae	0.0235	0.0862	-1.348	0.438	0.0021	0.024			SM2D12	0.0231433	0.200958	-2.34467	0.600778	9.51176e-05	0.00223843
uncultured_soil_bacterium	0.0232	0.0556	-0.9677	0.4923	0.0493	0.2331			Nocardioidaceae	0.0938498	0.181352	-1.16225	0.538145	0.0307929	0.162666
uncultured_actinobacterium	0.0045	0.0434	-2.4341	0.7512	0.0012	0.0173			67_14	0.0787525	0.168482	-1.1219	0.381823	0.0033005	0.0342669
uncultured_Acidimicrobiia_bacterium	0.0129	0.0322	-1.034	0.4915	0.0354	0.1975			Glycomycetaceae	0.0244296	0.148837	-1.74506	0.678611	0.0101254	0.071485
unclassified_Actinobacteria	0.0042	0.0315	-1.8299	0.5842	0.0017	0.0222			Cytophagaceae	0.0257142	0.11731	-1.5786	0.67762	0.019826	0.116643
Geminicoccaceae	0.0064	0.0286	-1.3962	0.5317	0.0086	0.0738			unclassified_Micavibrionales	0.0543316	0.107057	-1.12367	0.490672	0.0220179	0.12536
Pseudohongiellaceae	0.0061	0.026	-1.4528	0.5731	0.0113	0.0914			uncultured_Roseobacter_sp.	0.0594556	0.0990357	-0.887687	0.415535	0.032659	0.169539
unclassified_Granulosicoccales	0.0023	0.0251	-2.1262	0.5156	0	0.0009			Cellvibrionaceae	0.0273254	0.090626	-1.48466	0.523345	0.00455588	0.0413023
Abditibacteriaceae	0.0074	0.0215	-1.1105	0.486	0.0223	0.1457			unclassified_Rhizobiales	0.460589	0.0887403	1.18993	0.381568	0.00181765	0.023764
Paracaedibacteraceae	0.019	0.0055	1.1378	0.5591	0.0419	0.2098			unclassified_Alphaproteobacteria	0.470249	0.0762072	1.53609	0.476975	0.00127978	0.0180705
Polyangiaceae	0.0799	0.0048	2.7363	0.5704	0	0.0001			Haliangiaceae	0.299898	0.0713796	1.00344	0.376922	0.00776337	0.0626656
Frankiaceae	0.0277	0.0045	1.2867	0.4471	0.004	0.0404			uncultured_Acidobacteriales_bacterium	0.21052	0.0546666	0.979474	0.411868	0.0174009	0.112849
unclassified_Kapabacteriales	0.0251	0.0019	2.3388	0.5569	0	0.0007			uncultured_actinobacterium	0.0154259	0.0434118	-1.33352	0.477088	0.00518796	0.0446671
									uncultured_Acidimicrobiia_bacterium	0.00256946	0.0321565	-0.000731478	0.000160214	4.98017e-06	0.00021975
									unclassified_Actinobacteria	0.000642366	0.0315216	-0.00137561	0.00036209	0.000145231	0.00301568
									Pseudohongiellaceae	0.00707234	0.0260425	-1.7021	0.425462	6.31879e-05	0.00195157
									unclassified_Granulosicoccales	0.251315	0.0250835	1.8532	0.470947	8.31761e-05	0.00223843
									Moraxellaceae	0.224057	0.0231478	1.54788	0.54573	0.00456315	0.0413023
									Deinococcaceae	0.0633244	0.0118988	1.33724	0.471258	0.00454547	0.0413023
									uncultured_Xanthobacteraceae_bacterium	0.0562481	0.010604	0.784892	0.376344	0.0370175	0.181782
									unclassified_Elsterales	0.0523882	0.00739961	1.39454	0.525735	0.00798853	0.0626656
									uncultured_Candidatus_Saccharibacteria_bacterium	0.0453184	0.0070744	1.48636	0.379795	9.09389e-05	0.00223843
									unclassified_0319_6G20	0.0244259	0.00579162	-0.000344158	0.000169197	0.0419444	0.197418
									UBA12409	0.0440361	0.00579041	2.05961	0.698697	0.00320063	0.034237
									Babeliaceae	0.0163931	0.00514365	0.75183	0.368906	0.0415502	0.197418
									cvE6	0.0315028	0.00514221	1.49796	0.541683	0.00568553	0.0477855
									Saprospiraceae	0.0260378	0.00482534	1.60094	0.737338	0.0299129	0.16245
									Polyangiaceae	0.120201	0.00482453	2.96757	0.517824	9.99359e-09	8.81934e-07
									unclassified_Burkholderiales	0.214045	0.00321697	3.15363	0.627841	5.08762e-07	2.56561e-05
									Myxococcaceae	0.0212093	0.00257243	1.59182	0.483944	0.00100448	0.0154166
									Chlamydiaceae	0.0212102	0.0025708	1.55405	0.719905	0.0308744	0.162666
									unclassified_Kapabacteriales	0.0575374	0.00192831	2.96911	0.506986	4.73011e-09	5.56576e-07
									Lactobacillaceae	0.0125334	0.00160817	1.36501	0.513661	0.00787415	0.0626656
									Halomonadaceae	0.0671861	0	0.00103327	0.000363514	0.00447663	0.0413023
									unclassified_EPR3968_O8a_Bc78	0.0118931	0	0.000107742	5.07581e-05	0.0337831	0.172833
Midrib
family	L2-6（RA%）	WT（RA%）	logFC	se	P value	adjPvalues			family	L1-2（RA%）	WT（RA%）	logFC	se	P value	adjPvalues
Burkholderiaceae	0.820945	0.0982652	1.96192	0.807745	0.0151454	0.439054			Streptococcaceae	0.294732	1.28798	-2.07743	0.880471	0.0183022	0.169315
Veillonellaceae	0.0768652	0.0291947	0.000767676	0.000258856	0.00302044	0.278673			Hydrogenoanaerobacterium	0.0344866	0.516027	-2.59846	1.09692	0.0178423	0.169315
Micropepsaceae	0.23321	0.0154339	2.36981	1.07358	0.0272876	0.606392			Helicobacteraceae	0.0256751	0.156127	-2.17697	1.00511	0.0303193	0.211414
Vermiphilaceae	0.0847425	0.014482	0.00101545	0.000430087	0.0182243	0.48598			Sphingobacteriaceae	0.493278	0.0986711	1.5836	0.715937	0.0269717	0.196793
Micromonosporaceae	0.0658712	0.0118833	1.91737	0.861882	0.0261058	0.606392			Burkholderiaceae	1.20909	0.0982652	2.23376	0.908826	0.0139773	0.169315
Micrococcaceae	0.0604703	0.0112452	1.75557	0.694865	0.0115211	0.418948			unclassified_Gemmatimonadota	0.00160705	0.082586	-3.80927	0.705201	6.60198e-08	8.67061e-06
Tistrellaceae	0.362486	0.00996409	2.73471	1.27103	0.0314318	0.661722			Exiguobacteraceae	0.00933794	0.0717079	-2.80201	0.989635	0.00463501	0.13444
TRA3_20	0.084792	0.000321822	0.00118646	0.000430643	0.00586765	0.290553			Coriobacteriaceae	0.00642938	0.0510766	-1.54809	0.624387	0.0131613	0.169315
F082	0.0626135	0	0.000816868	0.000355062	0.0214125	0.535313			Dongiaceae	0.330301	0.0305505	2.52331	0.843764	0.00278486	0.103016
unclassified_Xanthomonadales	0.0389254	0	0.000584239	8.09211e-05	5.20473e-13	2.08189e-10			unclassified_Saccharimonadales	0.136486	0.0295514	2.71765	1.32406	0.0401198	0.250908
uncultured_Acidobacteria_bacterium	0.00577676	0.0450259	-1.64524	0.788855	0.037015	0.674618			Rhizobiales_Incertae_Sedis	0.280412	0.026017	2.5502	0.850694	0.00271942	0.103016
uncultured_Acidimicrobiia_bacterium	0	0.0363289	-0.000427915	0.000204633	0.0365159	0.674618			Reyranellaceae	0.351304	0.0224655	2.55608	0.949732	0.00711584	0.169315
Erwiniaceae	0.00706746	0.0350464	-0.000424268	0.000150714	0.00487677	0.278673			Micropepsaceae	0.391088	0.0154339	2.96736	1.13801	0.00912034	0.169315
uncultured_Ruminococcaceae_bacterium	0.0080312	0.0286052	-0.000339242	0.000162834	0.0372184	0.674618			Amb_16S_1323	0.15686	0.0112626	2.5594	1.14948	0.0259752	0.196793
Competibacteraceae	0	0.0118887	-0.000121591	4.26171e-05	0.00432954	0.278673			Hyphomonadaceae	0.174436	0	0.00162603	0.000394535	3.76576e-05	0.00370928
Propionibacteriaceae	0.0128873	0.00641643	0.000156992	6.43255e-05	0.0146632	0.439054			Veillonellaceae	0.0751096	0.0291947	0.000679236	0.000112565	1.59775e-09	3.14756e-07
NS9_marine_group	0.0329301	0.00450031	2.34804	0.874666	0.00726382	0.290553			Family_XI	0.00418077	0.0282448	-1.71129	0.703235	0.0149553	0.169315
unclassified_Rhodospirillales	0.0276949	0.00353547	2.32832	0.866367	0.00719989	0.290553			Yersiniaceae	0.00483494	0.0244388	-0.000237384	0.00011278	0.035305	0.233005
unclassified_Subgroup_7	0.0334208	0	0.000350542	0.000114557	0.00221362	0.278673			Hymenobacteraceae	0.0391966	0.0240616	0.000282004	0.000122148	0.0209597	0.175705
Caldilineaceae	0.0260061	0	0.000401555	0.000165684	0.0153669	0.439054			Micavibrionaceae	0.0224713	0.0166827	0.000155731	4.6815e-05	0.000879378	0.0577458
Acidiferrobacteraceae	0.0257059	0	0.000392379	0.000110959	0.000405821	0.0811641			Micromonosporaceae	0.109211	0.0118833	1.88188	0.900653	0.0366658	0.233005
BIrii41	0.0248002	0	0.00023339	8.19381e-05	0.00439432	0.278673			uncultured_Rhodobacteraceae_bacterium	0.0196524	0.00609961	1.46196	0.726179	0.0440908	0.26789
Blastocatellaceae	0.0080248	0	0.000124323	6.01638e-05	0.0387906	0.674618			Barnesiellaceae	0.0163759	0.00513314	0.000149296	4.76288e-05	0.00172099	0.0968674
									Frankiaceae	0.0193304	0.0045055	0.00011318	5.73519e-05	0.0484474	0.289216
									NS9_marine_group	0.0528289	0.00450031	2.25288	0.937104	0.0162129	0.169315
									unclassified_Rhodospirillales	0.0540464	0.00353547	2.83605	0.832775	0.000660334	0.0520343
									Streptosporangiaceae	0.0367291	0.00257457	0.000287785	0.000106543	0.00691055	0.169315
									unclassified_Defluviicoccales	0.0173628	0.000965465	0.000167284	8.31333e-05	0.0441951	0.26789
									TRA3_20	0.0488893	0.000321822	0.00047464	6.72957e-05	1.75038e-12	6.89649e-10
									unclassified_SJA_28	0.0183628	0.000321822	0.00015482	6.97318e-05	0.0264036	0.196793
									uncultured_Rhodospirillaceae_bacterium	0.022169	0.000320821	0.000236323	7.92849e-05	0.00287607	0.103016
									D05_2	0.0724785	0	0.00062778	0.000287472	0.0289771	0.207581
									Rhodomicrobiaceae	0.0682983	0	0.000590684	0.000232582	0.0110955	0.169315
									uncultured_Candidatus_Saccharibacteria_bacterium	0.052102	0	0.000528219	0.000247816	0.0330487	0.224503
									unclassified_Acidimicrobiia	0.0356194	0	0.00040812	0.000162502	0.0120225	0.169315
									unclassified_Ardenticatenales	0.0343358	0	0.000393419	0.000156801	0.0121059	0.169315
									YM_S32_TM7_50_20	0.0340548	0	0.000356791	0.000140348	0.0110159	0.169315
									Anaplasmataceae	0.0327313	0	0.000375042	0.000149682	0.0122247	0.169315
									Peptococcaceae	0.027299	0	0.000299467	9.71421e-05	0.00205079	0.101002
									[Clostridium]_methylpentosum_group	0.0250298	0	0.000286823	0.000115692	0.0131674	0.169315
									Ferrovibrionaceae	0.0231045	0	0.000264766	0.000107261	0.013571	0.169315
									unclassified_Subgroup_7	0.0218338	0	0.000242696	8.29745e-05	0.00344512	0.113115
									unclassified_Rokubacteriales	0.0215	0	0.000246384	0.000100267	0.0139992	0.169315
									uncultured_Caldilineae_bacterium	0.0215	0	0.000246384	0.000100267	0.0139992	0.169315
									Coxiellaceae	0.0189411	0	0.000211938	7.51101e-05	0.00477706	0.13444
									Geoalkalibacteraceae	0.0189328	0	0.000216972	8.91519e-05	0.014944	0.169315
									Methylophagaceae	0.0186119	0	0.000213295	8.77706e-05	0.0150928	0.169315
									Woeseiaceae	0.0186119	0	0.000213295	8.77706e-05	0.0150928	0.169315
									Rickettsiaceae	0.0170075	0	0.000194912	8.08972e-05	0.01598	0.169315
									Cellvibrionaceae	0.0167507	0	0.000148483	5.7601e-05	0.00994371	0.169315
									unclassified_Xanthomonadales	0.0164303	0	0.000142175	6.11668e-05	0.0201052	0.172205
									NS11_12_marine_group	0.0150821	0	0.00017285	7.2739e-05	0.0174871	0.169315
									uncultured_rumen_bacterium_5C0d_12	0.0147612	0	0.000169173	7.1391e-05	0.0178041	0.169315
									Francisellaceae	0.0141194	0	0.000161819	6.87069e-05	0.0185125	0.169315
									F082	0.0138111	0	0.000147773	5.86081e-05	0.0116895	0.169315
									Lentimicrobiaceae	0.0137985	0	0.000158142	6.73713e-05	0.0189091	0.169315
									BIrii41	0.0134776	0	0.000154465	6.60402e-05	0.019338	0.169315
									Marinobacteraceae	0.0134776	0	0.000154465	6.60402e-05	0.019338	0.169315
									Saccharospirillaceae	0.0112313	0	0.000128724	5.68787e-05	0.0236277	0.193944
									LD_RB_34	0.0109104	0	0.000125047	5.5597e-05	0.0245022	0.196793
									unclassified_PAUC26f	0.0105895	0	0.000121369	5.43234e-05	0.0254701	0.196793
									cvE6	0.0102687	0	0.000117692	5.30587e-05	0.0265449	0.196793

## Sheet: Supplementary Data 7
Supplementary Data 7: Metagenomeseq analysis of significantly differential abundance of bacterial genera in transgenic lines compared to WT control ( p value <0.05 and RA%>0.01%). RA(%) indicates percentage of relative abundance
Root
genus	L2-6（RA%）	WT（RA%）	logFC	se	P value	adjPvalues			genus	L1-2（RA%）	WT（RA%）	logFC	se	P value	adjPvalues
unclassified_Rhizobiaceae	4.9379	11.9985	-0.8271	0.4055	0.0414	0.2305			unclassified_Rhizobiaceae	5.30715	11.9985	-0.859304	0.433869	0.0476407	0.234567
Luteimonas	3.8476	11.8052	-1.1045	0.4194	0.0085	0.0688			Brevundimonas	0.479261	2.0738	-1.53949	0.51197	0.00263846	0.0266912
Allorhizobium_Neorhizobium_Pararhizobium_Rhizobium	6.6654	1.9126	1.1531	0.5741	0.0446	0.2418			Stenotrophomonas	0.0990577	1.80709	-2.83017	0.678135	3.00001e-05	0.000608308
Dokdonella	0.7344	1.7863	-0.946	0.4628	0.0409	0.2304			Streptomyces	0.47221	1.53171	-1.14966	0.471329	0.0147199	0.0978799
Streptomyces	0.5421	1.5317	-1.0099	0.5128	0.0489	0.2592			Flavobacterium	0.217351	1.3836	-1.70922	0.569281	0.0026785	0.0266912
Chujaibacter	3.2635	1.0297	1.1646	0.4135	0.0049	0.0439			Niabella	0.0846319	0.982245	-2.53844	0.536879	2.26591e-06	6.37841e-05
Niabella	0.135	0.9822	-1.9038	0.4635	0	0.0006			Fluviicola	0.0237225	0.824198	-3.96484	1.06213	0.00018927	0.00297753
Fluviicola	0.0051	0.8242	-4.642	0.7218	0	0			unclassified_Micromonosporaceae	0.0519337	0.622241	-2.7362	0.655358	2.97817e-05	0.000608308
Pelobium	0.0526	0.4972	-2.2206	0.5409	0	0.0006			Pelobium	0.0471247	0.497213	-2.38782	0.505105	2.27447e-06	6.37841e-05
Azoarcus	0.001	0.4632	-0.0046	0.0009	0	0			Azoarcus	0	0.463234	-0.00550921	0.000939664	4.54689e-09	2.66613e-07
Hydrogenophaga	0.043	0.3757	-2.1689	0.4962	0	0.0002			Hydrogenophaga	0.127909	0.375715	-1.26035	0.606667	0.0377553	0.197985
Thermomonas	0.0766	0.3372	-1.8574	0.7769	0.0168	0.1177			Thermomonas	0.0705266	0.337246	-1.92137	0.633564	0.00242425	0.0256335
Defluviimonas	1.2275	0.2382	1.5365	0.5271	0.0036	0.034			unclassified_Alphaproteobacteria	0.953715	0.29429	1.0999	0.448371	0.0141629	0.0951571
Pseudoxanthomonas	0.0519	0.2356	-1.4106	0.5788	0.0148	0.1048			Defluviimonas	0.014426	0.238189	-2.79613	0.491625	1.28887e-08	5.938e-07
Methylotenera	0.0016	0.2295	-0.0023	0.0006	0.0001	0.002			Pseudoxanthomonas	0.0628327	0.235623	-1.9044	0.850534	0.0251516	0.143696
unclassified_NS9_marine_group	0.6251	0.2241	1.0382	0.4569	0.0231	0.1493			Methylotenera	0.0371866	0.229532	-1.30815	0.505829	0.00970556	0.071955
Methylobacillus	0.0587	0.2119	-1.2827	0.5225	0.0141	0.101			unclassified_NS9_marine_group	1.92186	0.224084	1.90618	0.576934	0.000953191	0.013081
Moheibacter	0.0308	0.2039	-1.8211	0.408	0	0.0001			Methylobacillus	0.0602686	0.211901	-1.24812	0.486324	0.0102748	0.0753094
uncultured_Phyllobacteriaceae_bacterium	0.0029	0.1959	-3.9173	0.5682	0	0			Moheibacter	0.0266078	0.203887	-2.10495	0.475374	9.51156e-06	0.000227221
Altererythrobacter	0.0542	0.1853	-1.163	0.3904	0.0029	0.0301			uncultured_Phyllobacteriaceae_bacterium	0.00288519	0.195872	-3.98411	0.537498	1.24123e-13	1.60119e-11
Nocardioides	0.0532	0.1789	-1.1466	0.4406	0.0093	0.0734			SM1A02	0.6107	0.193308	1.02183	0.4658	0.0282562	0.153153
unclassified_67_14	0.0638	0.1622	-0.8715	0.4105	0.0338	0.1973			unclassified_67_14	0.0692445	0.162212	-0.896712	0.447432	0.0450561	0.228828
IS_44	0.0362	0.1558	-1.5705	0.6286	0.0125	0.0938			IS_44	0.0519332	0.155801	-1.32464	0.655336	0.043247	0.224954
Variovorax	0.0365	0.1378	-1.2857	0.5126	0.0121	0.0925			Caulobacter	0.0419954	0.15003	-1.35342	0.515311	0.00862908	0.0670573
Paracoccus	0.0135	0.1327	-2.2509	0.4995	0	0.0001			Glycomyces	0.0243638	0.148426	-1.46069	0.663021	0.0275895	0.1519
Burkholderia_Caballeronia_Paraburkholderia	0.9877	0.1321	1.9742	0.4802	0	0.0006			Variovorax	0.0525746	0.137848	-0.980028	0.490056	0.0455188	0.229372
SWB02	0.0266	0.1016	-1.278	0.5645	0.0236	0.1497			Paracoccus	0.014426	0.132719	-1.74534	0.487727	0.000345537	0.00518305
uncultured_Roseobacter_sp.	0.0212	0.0987	-1.5919	0.5212	0.0023	0.025			unclassified_Vermiphilaceae	0.483109	0.132398	1.2263	0.449633	0.0063849	0.0514782
unclassified_Micavibrionales	0.0359	0.0984	-0.9765	0.4297	0.023	0.1493			Lautropia	0.0150671	0.125666	-2.1277	0.468862	5.67859e-06	0.000140873
Pusillimonas	0.0131	0.0984	-1.6058	0.6097	0.0084	0.0688			Cytophaga	0.00448804	0.108034	-2.96503	0.939425	0.00159827	0.0191757
unclassified_Rhodanobacteraceae	0.3334	0.0923	1.2179	0.4055	0.0027	0.0287			Bdellovibrio	0.485033	0.107073	1.39188	0.463843	0.00269304	0.0266912
Cellvibrio	0.0074	0.0904	-2.4949	0.5934	0	0.0004			unclassified_Devosiaceae	0.482147	0.0952113	1.44448	0.507193	0.00439974	0.0383491
unclassified_Longimicrobiaceae	0.0231	0.0859	-1.2395	0.4136	0.0027	0.0288			unclassified_Rhodanobacteraceae	1.17363	0.092326	2.2272	0.550262	5.17617e-05	0.000902332
Castellaniella	5.1751	0.0776	3.8133	0.5947	0	0			Cellvibrio	0.0250049	0.0904024	-1.25562	0.546996	0.0217058	0.130844
Lechevalieria	0.0061	0.0667	-0.0006	0.0002	0.0004	0.0048			unclassified_Rhizobiales	0.456501	0.0884792	1.48404	0.456366	0.00114653	0.0147902
Herminiimonas	0.4786	0.0519	2.0331	0.9136	0.0261	0.1634			Amaricoccus	0	0.0881587	-0.00101601	0.000163051	4.62613e-10	4.97309e-08
Bryobacter	0.143	0.0465	1.3099	0.6113	0.0321	0.1915			Castellaniella	0.948272	0.0775795	1.99164	0.632355	0.00163514	0.0191757
uncultured_actinobacterium	0.0045	0.0433	-2.3124	0.7914	0.0035	0.0338			Haliangium	0.299098	0.0711681	1.30672	0.452465	0.00387694	0.0347309
Rhodopseudomonas	0.008	0.0388	-0.0003	0.0001	0	0			Lechevalieria	0	0.0666797	-0.000632778	0.000193806	0.00109461	0.0144086
unclassified_Acidimicrobiia	0.0125	0.0327	-0.9177	0.4346	0.0347	0.199			unclassified_Hyphomicrobiaceae	0.256781	0.0618717	1.53976	0.612787	0.0119808	0.0858624
unclassified_Actinobacteria	0.0042	0.0314	-1.7056	0.6145	0.0055	0.0488			Ohtaekwangia	0.0208374	0.0593066	-1.14234	0.490272	0.0198057	0.122833
unclassified_Micropepsaceae	0.2533	0.0308	2.0664	0.4192	0	0			Micropepsis	0.448166	0.057704	1.97388	0.479774	3.88536e-05	0.000718781
Arenimonas	0.0006	0.0292	-0.0003	0.0001	0	0.0001			uncultured_Acidobacteriales_bacterium	0.209978	0.0544981	1.28622	0.460153	0.00518684	0.0440199
Candidatus_Alysiosphaera	0.0048	0.0276	-1.0527	0.5354	0.0493	0.2592			unclassified_Ignavibacteriales	0.94538	0.0532159	2.85035	0.482323	3.42887e-09	2.21162e-07
BIyi10	0.0061	0.0253	-1.3072	0.5685	0.0215	0.1422			Enterobacter	0	0.0516127	-0.000477322	0.000108324	1.05081e-05	0.000242061
unclassified_Granulosicoccales	0.0022	0.025	-1.9984	0.5275	0.0002	0.0022			Pseudorhodoferax	0.000641149	0.0512922	-0.000666198	0.000136532	1.06403e-06	3.61209e-05
unclassified_A4b	0.008	0.0247	-1.1361	0.4501	0.0116	0.0907			Aquicella	0.129513	0.0480865	0.848544	0.430437	0.0486834	0.236096
unclassified_TRA3_20	0.3398	0.0244	2.622	0.43	0	0			Mucilaginibacter	0	0.0435984	-0.000484181	2.04471e-05	0	0
Abditibacterium	0.0074	0.0215	-0.9898	0.4639	0.0329	0.194			uncultured_actinobacterium	0.014426	0.043278	-1.07806	0.53471	0.0437835	0.225923
unclassified_Defluviicoccales	0.0519	0.0192	1.0783	0.4895	0.0276	0.1696			unclassified_Acidimicrobiia	0.00544983	0.0326989	-1.99289	0.574416	0.0005216	0.00747627
Hirschia	0.0635	0.0186	1.1916	0.4329	0.0059	0.0516			unclassified_Micropepsaceae	0.228251	0.0307754	1.87564	0.449566	3.01796e-05	0.000608308
Flavihumibacter	0	0.018	-0.0002	0	0	0			Falsirhodobacter	0.0939289	0.0291727	1.29711	0.571771	0.0232938	0.136586
Clostridium_sensu_stricto_12	0	0.018	-0.0002	0.0001	0.0023	0.025			Arenimonas	0.000641149	0.0291725	-0.000370573	4.98803e-05	1.09246e-13	1.60119e-11
Agromyces	0.0035	0.017	-1.4646	0.4196	0.0005	0.006			Solirubrobacter	0.0016029	0.0288519	-0.000338287	1.43606e-05	0	0
Microbacterium	0	0.016	-0.0002	0	0	0			Lysobacter	0.00320574	0.0285314	-0.000252325	8.01094e-05	0.00163408	0.0191757
Humibacter	0	0.016	-0.0002	0.0001	0.0049	0.0439			Nonomuraea	0.000961723	0.0269283	-0.000230786	8.59761e-05	0.00726822	0.0578766
unclassified_Gemmatimonadota	0.0006	0.0154	-0.0001	0.0001	0.039	0.2214			Nitrospira	0.0871967	0.0256462	1.08775	0.518981	0.0360887	0.190797
Defluviicoccus	0.0593	0.0138	1.4803	0.589	0.012	0.0924			BIyi10	0.00544979	0.0253255	-1.602	0.450402	0.000375377	0.00550268
Clostridium_sensu_stricto_11	0	0.0119	-0.0001	0	0	0			unclassified_Granulosicoccales	0.250691	0.025005	2.16154	0.526879	4.08643e-05	0.000732151
unclassified_Crocinitomicaceae	0.0442	0.0099	1.6298	0.555	0.0033	0.0332			unclassified_Rhodospirillales	0.00192345	0.0227608	-2.38739	0.619792	0.000117199	0.00188984
Eoetvoesia	0.1984	0.0093	0.0019	0.0001	0	0			unclassified_Frankiales	0.0025646	0.0195552	-0.0001268	4.53169e-05	0.00514087	0.0440199
unclassified_Oxalobacteraceae	0.0433	0.0093	1.498	0.4163	0.0003	0.0044			Hirschia	0.0702063	0.0185934	1.23904	0.452337	0.00615881	0.0508956
[Eubacterium]_ruminantium_group	0.0205	0.0074	0.0001	0.0001	0.0068	0.0574			Clostridium_sensu_stricto_12	0.00320576	0.0179524	-1.26444	0.574276	0.0276796	0.1519
uncultured_Candidatus_Saccharibacteria_bacterium	0.0269	0.0071	1.3514	0.4295	0.0017	0.0191			Flavihumibacter	0	0.0179522	-0.000196253	4.49099e-05	1.24289e-05	0.000276436
Pajaroellobacter	0.0795	0.0048	2.8918	0.5855	0	0			Ensifer	0.437587	0.01667	2.87755	0.599835	1.60874e-06	5.18818e-05
Jatrophihabitans	0.0276	0.0045	1.4534	0.4419	0.001	0.0123			Microbacterium	0.00320574	0.0160289	-0.000127749	4.40868e-05	0.00375959	0.034642
Chryseobacterium	1.7824	0.0042	5.5613	0.5567	0	0			Flavisolibacter	0	0.0157083	-0.000142586	2.35386e-05	1.38217e-09	1.22408e-07
Alloprevotella	0.0112	0.0032	1.2517	0.4269	0.0034	0.0332			Deinococcus	0.0631535	0.0118614	1.64692	0.512676	0.00131627	0.0163268
Pandoraea	0.2206	0.0029	3.3474	0.6773	0	0			Micromonospora	0.00352634	0.0115408	-1.2294	0.545828	0.0243003	0.141204
unclassified_Gaiellales	0.0224	0.0022	2.3277	0.5446	0	0.0003			unclassified_Crocinitomicaceae	0.171829	0.00993791	2.71534	0.673174	5.49207e-05	0.000932207
unclassified_Kapabacteriales	0.025	0.0019	2.4991	0.5462	0	0.0001			Clostridium_sensu_stricto_5	0.0381486	0.00993787	1.22372	0.425999	0.00407124	0.0359719
Parvibaculum	0.0314	0.0016	0.0003	0	0	0			unclassified_Oxalobacteraceae	0.0865559	0.00929671	1.75306	0.671435	0.00902991	0.0685211
unclassified_Rhodospirillaceae	0.0176	0.0016	0.0002	0	0.0002	0.0024			Candidatus_Berkiella	0.0535361	0.00865557	1.59026	0.531522	0.00277257	0.0266912
unclassified_Sporichthyaceae	0.0308	0.0013	0.0003	0.0001	0	0			unclassified_Elsterales	0.052254	0.00737333	1.71077	0.587737	0.0036053	0.0337017
Acinetobacter	0.0125	0.0003	0.0001	0	0	0			uncultured_Candidatus_Saccharibacteria_bacterium	0.0602685	0.00705271	2.0755	0.453363	4.69411e-06	0.000121108
uncultured_Thiobacillus_sp.	0.2456	0	0.0025	0.0004	0	0			unclassified_Micavibrionaceae	0.0307754	0.00641154	1.43439	0.495935	0.00382426	0.0347309
Nakamurella	0.0507	0	0.0005	0	0	0			unclassified_UBA12409	0.0439189	0.00577043	2.38134	0.719301	0.000930872	0.0130524
uncultured_compost_bacterium	0.0189	0	0.0002	0	0	0			unclassified_Babeliaceae	0.0163494	0.00512923	1.05475	0.444724	0.0177067	0.113078
Paralcaligenes	0.0141	0	0.0001	0.0001	0.0045	0.0426			unclassified_cvE6	0.0314165	0.00512922	1.80919	0.583315	0.00192506	0.0208505
unclassified_candidate_division_TM7_bacterium_LY2	0.0122	0	0.0001	0	0.0046	0.0429			unclassified_Saprospiraceae	0.0250049	0.00480869	1.87369	0.762929	0.0140525	0.0951571
Ferruginibacter	0.0112	0	0.0001	0	0	0			Pajaroellobacter	0.11669	0.00480868	3.25452	0.569444	1.09539e-08	5.88774e-07
									unclassified_Moraxellaceae	0.188498	0.00480862	2.86522	0.771842	0.000205474	0.00315549
									Faecalibacterium	0.0205169	0.00480862	1.25368	0.48252	0.00937164	0.0702873
									unclassified_Burkholderiales	0.213504	0.00320579	3.48106	0.673107	2.32071e-07	8.80506e-06
									unclassified_Sandaracinaceae	0.0185933	0.00320578	1.5035	0.569288	0.00826563	0.0650163
									Alloprevotella	0.0153877	0.00320577	1.27608	0.579971	0.0277894	0.1519
									Pandoraea	0.0907238	0.00288519	2.52861	0.614738	3.90036e-05	0.000718781
									Chlamydia	0.0198758	0.00256461	1.82833	0.736534	0.0130522	0.0905232
									unclassified_EF100_94H03	0.0314165	0.00192348	0.000280581	7.2483e-05	0.000108395	0.00179269
									unclassified_Magnetospiraceae	0.0163494	0.00192348	0.000131147	2.32291e-05	1.64422e-08	7.07013e-07
									unclassified_Kapabacteriales	0.0573831	0.00192345	3.28334	0.543383	1.51823e-09	1.22408e-07
									unclassified_Phycisphaeraceae	0.0147465	0.0016029	1.62345	0.668747	0.0151991	0.100035
									Parvibaculum	0.0461632	0.00160287	0.000419459	0.000189942	0.0272199	0.1519
									Demequina	0.0112202	0.000961742	0.000111309	2.68694e-05	3.43368e-05	0.000671129
									P3OB_42	0.0102585	0.000641161	8.27775e-05	3.16775e-05	0.00897164	0.0685211
									uncultured_Thiobacillus_sp.	0.61134	0	0.00648205	0.00276695	0.0191463	0.121072
									Halomonas	0.0666798	0	0.000702678	0.000151913	3.73619e-06	0.00010041
									Nakamurella	0.0330194	0	0.000358727	0.000121582	0.00317272	0.0300942
									unclassified_Flavobacteriaceae	0.0198757	0	0.000219965	6.8309e-05	0.00128126	0.0162042
									unclassified_Rhodobacteraceae	0.018914	0	0.000161335	5.16517e-05	0.00178705	0.0204646
									uncultured_compost_bacterium	0.0141053	0	0.000141355	6.31412e-05	0.0251747	0.143696
									I_8	0.012823	0	0.000139053	5.95668e-05	0.0195749	0.122581
									Lachnoclostridium	0.0121819	0	0.000124896	4.02978e-05	0.00193958	0.0208505
									unclassified_EPR3968_O8a_Bc78	0.0118613	0	0.000127689	2.24087e-05	1.21064e-08	5.938e-07
									Candidatus_Nucleicultrix	0.0115407	0	0.000157231	6.91665e-05	0.0230122	0.136173
									unclassified_BSV26	0.0112202	0	0.000113128	4.4272e-05	0.0106097	0.0768905
									Ligilactobacillus	0.0108996	0	9.94098e-05	1.94902e-05	3.38749e-07	1.21385e-05
									uncultured_Thioalkalivibrio_sp.	0.010579	0	0.000129387	5.41681e-05	0.0169115	0.109079
Midrib
genus	L2-6（RA%）	WT（RA%）	logFC	se	P value	adjPvalues			genus	L1-2（RA%）	WT（RA%）	logFC	se	P value	adjPvalues
Tistrella	0.359685	0.00993861	2.65687	1.27523	0.0372106	0.726137			Streptococcus	0.27666	1.27087	-2.26031	0.85913	0.0085152	0.0998418
unclassified_Micropepsaceae	0.172811	0.00609091	2.64079	0.945559	0.00522486	0.249342			unclassified_Hydrogenoanaerobacterium	0.0343015	0.514843	-2.76982	1.11004	0.0125868	0.123442
Cupriavidus	0.107084	0	0.00136602	0.000541421	0.0116349	0.434537			Delftia	0.138811	0.470924	-1.85511	0.910606	0.0416275	0.313086
Niastella	0.0926568	0	0.00112042	0.000341358	0.00102982	0.0737183			[Eubacterium]_ventriosum_group	0.131437	0.380557	-1.49802	0.763264	0.0496872	0.35174
unclassified_Vermiphilaceae	0.0811188	0.0125024	0.000845522	0.000317525	0.00774822	0.316939			Coprococcus	0.0756562	0.379921	-1.657	0.544984	0.00236217	0.0400585
Dialister	0.0734269	0	0.000845506	8.53611e-05	0	0			unclassified_Xanthobacteraceae	1.35539	0.170246	1.91757	0.892881	0.0317442	0.25584
Nocardioides	0.064767	0.00416747	0.000730861	0.000147424	7.13862e-07	0.000122642			Allorhizobium_Neorhizobium_Pararhizobium_Rhizobium	1.52177	0.159972	1.99068	0.90498	0.0278283	0.233528
Shinella	0.0612402	0	0.000781699	0.000185081	2.40473e-05	0.00344277			Helicobacter	0.0256464	0.155812	-2.3626	1.01852	0.0203603	0.186217
Ochrobactrum	0.0593271	0	0.000735554	0.000325805	0.0239676	0.726137			Prevotellaceae_UCG_001	0.0294933	0.155812	-1.49482	0.69201	0.0307635	0.251577
Pseudonocardia	0.0570705	0.00737321	1.5121	0.66223	0.0224098	0.726137			Comamonas	0.0147464	0.141385	-0.00114749	0.000248612	3.91995e-06	0.000290077
unclassified_Caulobacteraceae	0.0487355	0.00416747	0.000432405	0.000117568	0.000235161	0.0262906			Treponema	0.0586663	0.132426	-0.00131957	0.000568417	0.0202606	0.186217
Puia	0.045201	0.00288525	2.92761	1.03279	0.00458752	0.246292			Erysipelatoclostridium	0.0253259	0.101956	-0.000959274	0.000148922	1.18334e-10	1.92648e-08
Pseudorhodoferax	0.0432856	0	0.000552618	0.000110757	6.05472e-07	0.000122642			Lachnoanaerobaculum	0	0.0920128	-0.000875321	0.000270797	0.00122761	0.0232402
Dorea	0.0394382	0.110292	-1.20183	0.610067	0.0488391	0.726137			unclassified_Clostridia	0.0275698	0.0852795	-1.59304	0.783101	0.0419243	0.313086
unclassified_Xanthomonadales	0.0388	0	0.000495461	8.7901e-05	1.73457e-08	4.96666e-06			unclassified_Gemmatimonadota	0.00160289	0.0823908	-3.98095	0.684096	5.91027e-09	8.01826e-07
unclassified_TRA3_20	0.0359129	0.000320574	0.000428163	6.05682e-05	1.55942e-12	6.69771e-10			unclassified_LWQ8	0.392704	0.0798283	1.86048	0.645655	0.00395734	0.0607787
unclassified_Subgroup_7	0.0333475	0	0.000365907	0.000108409	0.0007375	0.0626208			unclassified_Erysipelotrichaceae	0.00320574	0.0772685	-0.000742446	0.00019821	0.000179844	0.00542198
unclassified_NS9_marine_group	0.0326986	0.00448836	2.29801	0.822288	0.00519543	0.249342			uncultured_Bacteroidales_bacterium	0	0.0718149	-0.0006938	0.000132482	1.63276e-07	1.66133e-05
Sulfurifustis	0.0256548	0	0.000327673	0.000122232	0.00734588	0.316323			Exiguobacterium	0.00929667	0.0714881	-2.97428	0.974916	0.00228229	0.0395272
unclassified_Rhodospirillales	0.0221229	0.00192345	0.00025083	6.8391e-05	0.000244848	0.0262906			unclassified_Firmicutes	0	0.0622036	-0.000707469	0.000320469	0.0272716	0.23124
Bilophila	0.0202024	0	0.00025204	7.9219e-05	0.00146483	0.0967916			unclassified_Oscillospirales	0.0157081	0.0621914	-1.34843	0.624772	0.0309062	0.251577
unclassified_Lactobacillaceae	0.0160337	0.00192345	0.000168063	7.8636e-05	0.0325793	0.726137			Prevotella_7	0.000961742	0.0509801	-0.000566906	0.000216499	0.00883122	0.0998418
unclassified_Micrococcaceae	0.0141074	0.00288589	0.000159512	5.54372e-05	0.00401034	0.229659			Collinsella	0.00641156	0.0509773	-1.69323	0.603452	0.00501756	0.0704189
Cutibacterium	0.0128252	0.00641309	0.000117957	5.77252e-05	0.0410098	0.726137			Monoglobus	0.0144261	0.0500199	-0.000521647	0.000220857	0.0181805	0.172081
unclassified_Ilumatobacteraceae	0.0112217	0.00224402	0.000120362	5.83486e-05	0.0391303	0.726137			Gemella	0.0282111	0.0464889	-0.000407252	0.00016147	0.0116641	0.120185
Dubosiella	0.010579	0.0798326	-0.000671455	0.000262993	0.010676	0.416848			unclassified_Mitochondria	0.0144261	0.0426439	-0.000424328	0.00012273	0.000545399	0.0124456
uncultured_Acidobacteria_bacterium	0.00577218	0.0448804	-1.70761	0.710597	0.0162582	0.581908			unclassified_Geminicoccaceae	0.0141055	0.0371927	-0.000365691	0.000102359	0.000353401	0.00898963
Ruegeria	0.00480862	0.0442455	-0.000340682	0.000127126	0.00736491	0.316323			unclassified_B1_7BS	0	0.0352678	-0.000385499	0.000155094	0.0129342	0.125338
unclassified_Erysipelotrichaceae	0.00448804	0.0772685	-0.000722912	0.000214452	0.000749035	0.0626208			Campylobacter	0.0150673	0.0330237	-0.000310603	9.60913e-05	0.00122768	0.0232402
Chryseolinea	0.000961723	0.0112201	-0.000127236	6.31408e-05	0.0438929	0.726137			Dongia	0.32891	0.0304556	2.3714	0.840075	0.00476003	0.0679766
Lachnoanaerobaculum	0	0.0920128	-0.000999137	0.00029806	0.000801896	0.0626208			unclassified_Alcaligenaceae	0.356479	0.0304546	2.3074	0.636533	0.00028901	0.00758883
unclassified_Anaerovoracaceae	0	0.0798232	-0.000955876	0.000443123	0.0309952	0.726137			Polaribacter	0	0.0272532	-0.000303933	0.000119626	0.0110635	0.116906
Solirubrobacter	0	0.0153894	-0.000139266	5.95264e-05	0.0193059	0.663349			unclassified_Xanthomonadaceae	0.152273	0.025973	0.00160601	0.00061085	0.00856013	0.0998418
Candidatus_Competibacter	0	0.0118619	-0.000126287	4.1453e-05	0.00231511	0.142049			Acidothermus	0.0185937	0.024048	-0.000209646	7.30797e-05	0.00412117	0.0612547
									Vulgatibacter	0	0.0234055	-0.000259802	0.000102433	0.0112023	0.116906
									Reyranella	0.29044	0.0224452	2.84937	0.838651	0.000679901	0.0149578
									unclassified_Longimicrobiaceae	0.136886	0.0211579	1.37045	0.657447	0.037115	0.290496
									Lysinibacillus	0	0.0205205	-0.00023193	0.000102686	0.0239067	0.21352
									unclassified_Polyangiales	0	0.0198797	-0.000227691	0.000116015	0.049693	0.35174
									Kurthia	0	0.0189159	-0.00020372	9.96331e-05	0.0408844	0.311027
									Anaerococcus	0.0041675	0.0179545	-1.48538	0.658702	0.0241324	0.21352
									Arachidicoccus	0.0589858	0.017311	0.000577009	0.000274066	0.0352592	0.27865
									Solirubrobacter	0.0593066	0.0153894	1.64976	0.820625	0.0443919	0.3285
									Pseudolabrys	0.373149	0.0144259	0.00470746	0.00110313	1.97794e-05	0.00100628
									unclassified_Hyphomicrobiaceae	0.0734116	0.0141053	0.000830376	0.000209946	7.6475e-05	0.00279444
									Amphiplicatus	0.0586651	0.0131436	0.00063035	0.000235554	0.00745005	0.091884
									unclassified_Vermiphilaceae	0.0397513	0.0125024	0.000405344	8.77275e-05	3.82825e-06	0.000290077
									Castellaniella	0.070847	0.0121818	0.000831279	0.000196227	2.27223e-05	0.001088
									unclassified_Micromonosporaceae	0.0339809	0.0118624	1.43408	0.645939	0.0264086	0.22628
									unclassified_Amb_16S_1323	0.15612	0.0112201	2.41113	1.17918	0.04088	0.311027
									Chitinophaga	0.237225	0.0102589	2.65509	1.02366	0.00949463	0.103048
									Rhodococcus	0.0445599	0.00961723	1.39393	0.619749	0.0245008	0.214447
									Pricia	0.39591	0.00897633	3.06879	1.43251	0.0321733	0.256755
									Methylovirgula	0.0477656	0.00865551	0.000534267	0.000199018	0.00726333	0.0909592
									unclassified_Microbacteriaceae	0.0365455	0.00833494	0.000389764	0.000130078	0.00273196	0.0453841
									Pseudonocardia	0.0397512	0.00737321	1.58875	0.632963	0.0120725	0.121322
									Variovorax	0.176637	0.00641149	0.00223523	0.000499851	7.75654e-06	0.000485679
									unclassified_Rhodanobacteraceae	0.126948	0.00641149	2.17301	0.797469	0.0064323	0.0844499
									unclassified_CCD24	0.0163493	0.00641149	0.000164678	5.17468e-05	0.00146075	0.0270238
									unclassified_Micropepsaceae	0.258383	0.00609091	3.00755	1.03987	0.00382509	0.060614
									Bauldia	0.209976	0.00577034	0.00257998	0.000700359	0.000229787	0.00623488
									CL500_29_marine_group	0.0144259	0.00512919	0.00014474	5.79243e-05	0.012462	0.123442
									Aquicella	0.0666797	0.00448908	2.63913	0.949574	0.00544795	0.0751632
									unclassified_NS9_marine_group	0.0525743	0.00448836	2.10104	0.945072	0.0262057	0.22628
									Jatrophihabitans	0.0192345	0.00448804	0.000214071	5.38869e-05	7.10912e-05	0.00275563
									unclassified_Caulobacteraceae	0.0778996	0.00416747	0.000992013	0.000229045	1.48378e-05	0.000805199
									unclassified_Babeliales	0.0541771	0.00352632	0.000695758	0.000208678	0.000855678	0.0170643
									Pandoraea	0.236263	0.00320639	4.33581	0.789765	4.01938e-08	4.67397e-06
									Luteibacter	0.129192	0.00320574	0.00159055	0.00063191	0.0118343	0.120414
									Nonomuraea	0.0365455	0.0025646	0.000455954	0.000102795	9.18314e-06	0.000533934
									unclassified_Ilumatobacteraceae	0.0419953	0.00224402	0.000498094	0.000241453	0.0391216	0.303286
									Taibaiella	0.123742	0.00160295	4.62649	0.69489	2.77804e-11	5.65332e-09
									TM7a	0.0567423	0.00160287	0.000415138	0.000124558	0.000859504	0.0170643
									Conexibacter	0.0663592	0.0012823	0.000708151	0.00017939	7.89583e-05	0.00279444
									uncultured_Magnetospirillum_sp.	0.0189139	0.0012823	0.000234761	6.23963e-05	0.000168271	0.00526818
									Pedomicrobium	0.0445599	0.000961723	0.000569498	0.000141642	5.80272e-05	0.00236171
									Parafilimonas	0.126307	0.000641309	0.00141361	0.000312216	5.96418e-06	0.00040457
									Aerococcus	0.0141053	0.000641149	0.000185466	7.14193e-05	0.00940808	0.103048
									Bordetella	0.22312	0.000320574	0.00296758	0.000882999	0.000777185	0.0162212
									unclassified_SJA_28	0.0182727	0.000320574	0.000230615	7.51305e-05	0.00214396	0.0379388
									Amaricoccus	0.360646	0	0.00468144	0.00115437	5.00489e-05	0.0021442
									Mucilaginibacter	0.147786	0	0.00149703	0.000166318	0	0
									Cupriavidus	0.08335	0	0.000731407	0.000173878	2.59438e-05	0.00117323
									Moheibacter	0.0756556	0	0.00100765	0.000297389	0.000703159	0.0150624
									unclassified_Devosiaceae	0.0740531	0	0.00078928	0.000102849	1.66533e-14	4.51861e-12
									Rhodomicrobium	0.0679618	0	0.000870799	0.000244469	0.000368045	0.00907843
									SWB02	0.0621918	0	0.000651887	7.85652e-05	0	0
									unclassified_D05_2	0.0612297	0	0.000763209	0.000266711	0.0042156	0.0612768
									Hirschia	0.0599475	0	0.000702118	0.000350198	0.0449718	0.329793
									unclassified_Reyranellaceae	0.0593071	0	0.00038116	0.00014089	0.00682275	0.0881542
									Shinella	0.0564213	0	0.000628014	0.000122159	2.73366e-07	2.47244e-05
									Abditibacterium	0.0484067	0	0.000670026	0.000336481	0.0464507	0.33461
									Nitrosospira	0.0458421	0	0.000619462	0.000225554	0.00602536	0.081744
									Flavisolibacter	0.0381486	0	0.000383925	0.000111124	0.000550422	0.0124456
									Rhodopseudomonas	0.0371866	0	0.000490153	0.000131215	0.00018735	0.00544654
									Niastella	0.0339809	0	0.000461114	0.000179355	0.0101416	0.108622
									Roseiarcus	0.0310957	0	0.000388567	0.000161708	0.0162662	0.155773
									Mizugakiibacter	0.0307751	0	0.000402948	0.000105342	0.000130692	0.00443262
									unclassified_Methylophilaceae	0.030455	0	0.00020082	7.35513e-05	0.00632689	0.0844276
									Parvibaculum	0.0291723	0	0.000398271	0.000169055	0.0184799	0.172904
									unclassified_Hyphomonadaceae	0.0288517	0	0.000374813	9.86327e-05	0.000144644	0.00470962
									Nordella	0.0282106	0	0.000355438	0.000131709	0.00696194	0.0885471
									Amycolatopsis	0.0259666	0	0.000328398	8.88083e-05	0.000217455	0.00610375
									Noviherbaspirillum	0.0246844	0	0.000243269	9.24356e-05	0.00849411	0.0998418
									Eoetvoesia	0.0230814	0	0.000290394	0.000111644	0.00929355	0.103048
									Falsirhodobacter	0.0221196	0	0.000275927	0.000120194	0.0216936	0.196206
									Kribbella	0.0214785	0	0.00029047	0.00011064	0.00865562	0.0998418
									Porphyrobacter	0.0214785	0	0.000266809	0.000123432	0.0306499	0.251577
									unclassified_Beijerinckiaceae	0.0214785	0	0.000288107	9.86391e-05	0.00349109	0.056835
									Cellvibrio	0.0166699	0	0.000210189	5.9358e-05	0.000398561	0.00954202
									unclassified_Xanthomonadales	0.0163493	0	0.000209653	6.69316e-05	0.00173412	0.0313683
									uncultured_Bradyrhizobiaceae_bacterium	0.0108995	0	0.000140827	4.91133e-05	0.00413883	0.0612547

## Sheet: Supplementary Data 8
Supplementary Data 8: Summary of RNA sequencing data for each sample
lines	tissuse	Sample	Total clean Reads	Mapped Reads	Uniq Mapped Reads	Multiple Map Reads
L2-6	Midrib	OE8L-1	39837448	35,788,693 (89.84%)	34,778,982 (87.30%)	1,009,711 (2.53%)
		OE8L-2	38222740	34,396,558 (89.99%)	33,478,021 (87.59%)	918,537 (2.40%)
		OE8L-3	41879282	37,695,625 (90.01%)	36,682,787 (87.59%)	1,012,838 (2.42%)
	Root	OE8R-1	42720048	37,380,396 (87.50%)	36,349,767 (85.09%)	1,030,629 (2.41%)
		OE8R-2	45187910	39,860,809 (88.21%)	38,752,913 (85.76%)	1,107,896 (2.45%)
		OE8R-3	41280572	36,026,072 (87.27%)	35,034,580 (84.87%)	991,492 (2.40%)
L1-2	Midrib	OE9L-1	41331216	37,439,139 (90.58%)	36,444,399 (88.18%)	994,740 (2.41%)
		OE9L-2	41943246	37,721,843 (89.94%)	36,685,424 (87.46%)	1,036,419 (2.47%)
		OE9L-3	40094464	36,180,340 (90.24%)	35,245,331 (87.91%)	935,009 (2.33%)
	Root	OE9R-1	43567588	38,554,336 (88.49%)	37,501,208 (86.08%)	1,053,128 (2.42%)
		OE9R-2	44804528	39,954,013 (89.17%)	38,820,639 (86.64%)	1,133,374 (2.53%)
		OE9R-3	43906078	38,859,638 (88.51%)	37,814,471 (86.13%)	1,045,167 (2.38%)
WT	Midrib	WTL-1	42980270	39,380,757 (91.63%)	38,255,138 (89.01%)	1,125,619 (2.62%)
		WTL-2	40047780	36,027,392 (89.96%)	34,658,740 (86.54%)	1,368,652 (3.42%)
		WTL-3	40352252	36,996,823 (91.68%)	35,952,338 (89.10%)	1,044,485 (2.59%)
	Root	WTR-1	42825498	38,104,681 (88.98%)	36,917,944 (86.21%)	1,186,737 (2.77%)
		WTR-2	44659800	40,319,460 (90.28%)	39,100,485 (87.55%)	1,218,975 (2.73%)
		WTR-3	41153952	37,284,734 (90.60%)	36,170,107 (87.89%)	1,114,627 (2.71%)

## Sheet: Supplementary Data 9
Supplementary Data 9: Differential expressed gene in the L2-6 transgenic lines compared to WT control
In roots																							In midribs
#ID	WT-1_Count	WT-2_Count	WT-3_Count	L2-6-1_Count	L2-6-3_Count	L2-6-2_Count	FDR	log2FC	regulated	COG_class	COG_class_annotation	GO_annotation	KEGG_annotation	KEGG_pathway_annotation	KOG_class	KOG_class_annotation	Pfam_annotation	Swiss-Prot_annotation	eggNOG_class	eggNOG_class_annotation	NR_annotation		#ID	WT-1_Count	WT-2_Count	WT-3_Count	L2-6-1_Count	L2-6-3_Count	L2-6-2_Count	FDR	log2FC	regulated	COG_class	COG_class_annotation	GO_annotation	KEGG_annotation	KEGG_pathway_annotation	KOG_class	KOG_class_annotation	Pfam_annotation	Swiss-Prot_annotation	eggNOG_class	eggNOG_class_annotation	NR_annotation
Cs_ont_2g022210	62	81	53	443	208	560	1.41866e-14	3.04398	up	--	--	Molecular Function: DNA binding (GO:0003677);; Biological Process: regulation of transcription from RNA polymerase II promoter (GO:0006357);; Molecular Function: protein dimerization activity (GO:0046983);;	--	--	--	--	Helix-loop-helix DNA-binding domain	Transcription factor bHLH162 OS=Arabidopsis thaliana OX=3702 GN=BHLH162 PE=1 SV=1	K	Transcription	transcription factor bHLH162 [Citrus clementina]		Cs_ont_2g022210	1900	1528	1270	7015	7771	5633	5.84474e-25	2.19605	up	--	--	Molecular Function: DNA binding (GO:0003677);; Biological Process: regulation of transcription from RNA polymerase II promoter (GO:0006357);; Molecular Function: protein dimerization activity (GO:0046983);;	--	--	--	--	Helix-loop-helix DNA-binding domain	Transcription factor bHLH162 OS=Arabidopsis thaliana OX=3702 GN=BHLH162 PE=1 SV=1	K	Transcription	transcription factor bHLH162 [Citrus clementina]
Cs_ont_6g023630	49	29	57	79	97	119	0.0020139	1.53949	up	[R]	General function prediction only	Cellular Component: endoplasmic reticulum (GO:0005783);; Cellular Component: plasma membrane (GO:0005886);; Biological Process: auxin polar transport (GO:0009926);; Biological Process: auxin homeostasis (GO:0010252);; Biological Process: auxin efflux (GO:0010315);; Molecular Function: auxin efflux transmembrane transporter activity (GO:0010329);; Cellular Component: integral component of membrane…	K13947|2.7e-180|cit:102618626|K13947 auxin efflux carrier family protein | (RefSeq) auxin efflux carrier component 5-like	--	--	--	Membrane transport protein	Auxin efflux carrier component 5 OS=Arabidopsis thaliana OX=3702 GN=PIN5 PE=2 SV=2	U	Intracellular trafficking, secretion, and vesicular transport	auxin efflux carrier component 5-like [Citrus sinensis]		Cs_ont_2g014540	616	810	631	2597	2615	2941	5.36094e-79	2.06243	up	[P]	Inorganic ion transport and metabolism	Biological Process: potassium ion transport (GO:0006813);; Molecular Function: potassium ion transmembrane transporter activity (GO:0015079);; Cellular Component: membrane (GO:0016020);; Cellular Component: integral component of membrane (GO:0016021);;	K03549|0.0e+00|cit:102613718|K03549 KUP system potassium uptake protein | (RefSeq) probable potassium transporter 17	--	--	--	K+ potassium transporter	Probable potassium transporter 17 OS=Oryza sativa subsp. japonica OX=39947 GN=HAK17 PE=2 SV=2	P	Inorganic ion transport and metabolism	probable potassium transporter 17 [Citrus sinensis]
Cs_ont_4g020130	5035	5217	4648	1296	1355	1348	1.04912e-33	-1.46692	down	--	--	Molecular Function: RNA binding (GO:0003723);; Molecular Function: metal ion binding (GO:0046872);;	--	--	--	--	OST-HTH/LOTUS domain	Zinc finger CCCH domain-containing protein 18 OS=Arabidopsis thaliana OX=3702 GN=At2g05160 PE=2 SV=1	A	RNA processing and modification	zinc finger CCCH domain-containing protein 18 [Citrus clementina]		Cs_ont_4g020130	2929	2846	2657	1124	839	1079	2.69261e-24	-1.40344	down	--	--	Molecular Function: RNA binding (GO:0003723);; Molecular Function: metal ion binding (GO:0046872);;	--	--	--	--	OST-HTH/LOTUS domain	Zinc finger CCCH domain-containing protein 18 OS=Arabidopsis thaliana OX=3702 GN=At2g05160 PE=2 SV=1	A	RNA processing and modification	zinc finger CCCH domain-containing protein 18 [Citrus clementina]
Cs_ont_2g029520	313	419	388	44	68	55	9.12282e-14	-2.30242	down	--	--	Cellular Component: integral component of membrane (GO:0016021);;	K10663|1.2e-25|atr:18429082|K10663 E3 ubiquitin-protein ligase ATL4 [EC:2.3.2.27] | (RefSeq) putative RING-H2 finger protein ATL49	--	[O]	Posttranslational modification, protein turnover, chaperones	Ring finger domain	RING-H2 finger protein ATL46 OS=Arabidopsis thaliana OX=3702 GN=ATL46 PE=2 SV=1	O	Posttranslational modification, protein turnover, chaperones	RING-H2 finger protein ATL46 [Citrus sinensis]		Cs_ont_7g016880	2627	2757	2371	1232	882	1332	5.35578e-13	-1.10551	down	--	--	Molecular Function: aspartic-type endopeptidase activity (GO:0004190);;	K01381|1.8e-102|nau:109218643|K01381 saccharopepsin [EC:3.4.23.25] | (RefSeq) aspartic proteinase CDR1-like	--	[O]	Posttranslational modification, protein turnover, chaperones	Xylanase inhibitor N-terminal	Aspartic proteinase CDR1 OS=Arabidopsis thaliana OX=3702 GN=CDR1 PE=1 SV=1	O	Posttranslational modification, protein turnover, chaperones	aspartic proteinase CDR1-like [Citrus sinensis]
Cs_ont_5g009830	420	279	414	824	605	822	1.17595e-07	1.42326	up	--	--	Molecular Function: glutamyl-tRNA reductase activity (GO:0008883);; Biological Process: tetrapyrrole biosynthetic process (GO:0033014);; Molecular Function: NADP binding (GO:0050661);;	--	--	--	--	Glutamyl-tRNAGlu reductase, dimerisation domain	--	S	Function unknown	hypothetical protein CICLE_v10022509mg [Citrus clementina]		Cs_ont_2g009140	410	481	492	185	182	206	8.72719e-14	-1.1986	down	[O]	Posttranslational modification, protein turnover, chaperones	Molecular Function: peptidyl-prolyl cis-trans isomerase activity (GO:0003755);;	K14826|5.8e-10|smo:SELMODRAFT_428238|K14826 FK506-binding nuclear protein [EC:5.2.1.8] | (RefSeq) hypothetical protein	--	[O]	Posttranslational modification, protein turnover, chaperones	FKBP-type peptidyl-prolyl cis-trans isomerase	Peptidyl-prolyl cis-trans isomerase FKBP17-1, chloroplastic OS=Arabidopsis thaliana OX=3702 GN=FKBP17-1 PE=2 SV=1	O	Posttranslational modification, protein turnover, chaperones	peptidyl-prolyl cis-trans isomerase FKBP17-1, chloroplastic [Citrus sinensis]
Cs_ont_5g030930	372	197	400	1980	1525	1097	3.08671e-14	2.65846	up	--	--	Molecular Function: manganese ion transmembrane transporter activity (GO:0005384);; Biological Process: cellular manganese ion homeostasis (GO:0030026);;	--	--	--	--	--	Membrane protein of ER body-like protein OS=Arabidopsis thaliana OX=3702 GN=MEBL PE=2 SV=1	S	Function unknown	membrane protein of ER body-like protein [Citrus sinensis]		Cs_ont_4g019550	8713	10281	8847	27161	60884	23114	7.61588e-05	2.09895	up	--	--	Molecular Function: hydrolase activity, hydrolyzing O-glycosyl compounds (GO:0004553);; Biological Process: carbohydrate metabolic process (GO:0005975);;	K19891|2.0e-102|smo:SELMODRAFT_442025|K19891 glucan endo-1,3-beta-glucosidase 1/2/3 [EC:3.2.1.39] | (RefSeq) hypothetical protein	Starch and sucrose metabolism (ko00500)	--	--	Glycosyl hydrolases family 17	Glucan endo-1,3-beta-glucosidase 13 OS=Arabidopsis thaliana OX=3702 GN=At5g56590 PE=2 SV=1	G	Carbohydrate transport and metabolism	hypothetical protein CISIN_1g0115512mg [Citrus sinensis]
Cs_ont_6g026180	147	169	232	651	533	842	9.68738e-18	2.30575	up	--	--	--	--	--	--	--	--	--	S	Function unknown	hypothetical protein CICLE_v10013222mg [Citrus clementina]		Cs_ont_2g001430	4986	6285	5287	23504	31443	23804	4.36245e-50	2.33541	up	--	--	Cellular Component: integral component of membrane (GO:0016021);;	K15601|0.0e+00|cit:102618372|K15601 [histone H3]-dimethyl-L-lysine9 demethylase [EC:1.14.11.65] | (RefSeq) lysine-specific demethylase JMJ25 isoform X1	--	[R]	General function prediction only	Calcium-dependent channel, 7TM region, putative phosphate	Calcium permeable stress-gated cation channel 1 OS=Arabidopsis thaliana OX=3702 GN=CSC1 PE=1 SV=1	K	Transcription	uncharacterized protein LOC8277981 [Ricinus communis]
Cs_ont_4g019550	1601	3252	2909	4803	4339	4327	1.34687e-07	1.24187	up	--	--	Molecular Function: hydrolase activity, hydrolyzing O-glycosyl compounds (GO:0004553);; Biological Process: carbohydrate metabolic process (GO:0005975);;	K19891|2.0e-102|smo:SELMODRAFT_442025|K19891 glucan endo-1,3-beta-glucosidase 1/2/3 [EC:3.2.1.39] | (RefSeq) hypothetical protein	Starch and sucrose metabolism (ko00500)	--	--	Glycosyl hydrolases family 17	Glucan endo-1,3-beta-glucosidase 13 OS=Arabidopsis thaliana OX=3702 GN=At5g56590 PE=2 SV=1	G	Carbohydrate transport and metabolism	hypothetical protein CISIN_1g0115512mg [Citrus sinensis]		Cs_ont_6g019170	128	183	168	25	14	22	1.90494e-15	-2.89728	down	--	--	Cellular Component: integral component of membrane (GO:0016021);;	--	--	--	--	--	--	--	--	hypothetical protein CUMW_125760 [Citrus unshiu]
Cs_ont_5g011500	270	500	547	214	117	149	0.00702389	-1.02357	down	--	--	Cellular Component: integral component of membrane (GO:0016021);; Molecular Function: myosin binding (GO:0017022);;	K11844|5.6e-15|cmo:103483482|K11844 ubiquitin carboxyl-terminal hydrolase 16/45 [EC:3.4.19.12] | (RefSeq) ubiquitin carboxyl-terminal hydrolase 2	--	--	--	Zein-binding	Probable myosin-binding protein 4 OS=Arabidopsis thaliana OX=3702 GN=MYOB4 PE=3 SV=1	S	Function unknown	uncharacterized protein LOC18047649 isoform X2 [Citrus clementina]		Cs_ont_6g001430	270	267	286	765	641	714	1.70698e-20	1.43655	up	[L]	Replication, recombination and repair	Molecular Function: hydrolase activity, acting on acid anhydrides (GO:0016817);;	K17675|0.0e+00|cit:102629021|K17675 ATP-dependent RNA helicase SUPV3L1/SUV3 [EC:3.6.4.13] | (RefSeq) DExH-box ATP-dependent RNA helicase DExH18, mitochondrial isoform X2	--	[A]	RNA processing and modification	Suv3 C-terminal domain 1	DExH-box ATP-dependent RNA helicase DExH18, mitochondrial OS=Arabidopsis thaliana OX=3702 GN=At5g39840 PE=3 SV=1	A	RNA processing and modification	DExH-box ATP-dependent RNA helicase DExH18, mitochondrial isoform X1 [Citrus sinensis]
Cs_ont_3g015140	6998	5299	4525	976	1250	1176	3.3085e-16	-1.88147	down	[G]	Carbohydrate transport and metabolism	Molecular Function: UDP-glycosyltransferase activity (GO:0008194);;	K08237|1.1e-275|cit:102624491|K08237 hydroquinone glucosyltransferase [EC:2.4.1.218] | (RefSeq) anthocyanidin 3-O-glucosyltransferase 5-like	--	[GC]	Carbohydrate transport and metabolism;; Energy production and conversion	UDP-glucoronosyl and UDP-glucosyl transferase	Anthocyanidin 3-O-glucosyltransferase 5 OS=Manihot esculenta OX=3983 GN=GT5 PE=2 SV=1	--	--	anthocyanidin 3-O-glucosyltransferase 5-like [Citrus sinensis]		Cs_ont_7g020700	79	81	76	296	184	246	1.16293e-09	1.69194	up	--	--	Molecular Function: molecular_function (GO:0003674);; Molecular Function: nucleic acid binding (GO:0003676);; Molecular Function: RNA binding (GO:0003723);; Molecular Function: catalytic activity (GO:0003824);; Molecular Function: nuclease activity (GO:0004518);; Molecular Function: endonuclease activity (GO:0004519);; Molecular Function: binding (GO:0005488);; Cellular Component: cellular_compon…	--	--	[R]	General function prediction only	PPR repeat family	Putative pentatricopeptide repeat-containing protein At1g13630 OS=Arabidopsis thaliana OX=3702 GN=At1g13630 PE=3 SV=3	P	Inorganic ion transport and metabolism	hypothetical protein CISIN_1g006396mg [Citrus sinensis]
Cs_ont_1g016780	36	43	101	9	7	0	0.00667816	-3.05211	down	[CHR]	Energy production and conversion;; Coenzyme transport and metabolism;; General function prediction only	Molecular Function: oxidoreductase activity, acting on the CH-OH group of donors, NAD or NADP as acceptor (GO:0016616);; Molecular Function: NAD binding (GO:0051287);;	K15919|0.0e+00|cit:102622397|K15919 glyoxylate/hydroxypyruvate reductase [EC:1.1.1.79 1.1.1.81] | (RefSeq) uncharacterized protein LOC102622397	Glycine, serine and threonine metabolism (ko00260);; Glyoxylate and dicarboxylate metabolism (ko00630);; Carbon metabolism (ko01200)	[C]	Energy production and conversion	D-isomer specific 2-hydroxyacid dehydrogenase, NAD binding domain	Glyoxylate/hydroxypyruvate/pyruvate reductase 2KGR OS=Vitis vinifera OX=29760 GN=2KGR PE=1 SV=1	C	Energy production and conversion	uncharacterized protein LOC102622397 [Citrus sinensis]		Cs_ont_6g024450	1205	1361	1346	448	558	495	5.07475e-20	-1.30508	down	--	--	Molecular Function: UDP-glycosyltransferase activity (GO:0008194);;	K08237|5.1e-309|cit:102613968|K08237 hydroquinone glucosyltransferase [EC:2.4.1.218] | (RefSeq) hydroquinone glucosyltransferase-like	--	[GC]	Carbohydrate transport and metabolism;; Energy production and conversion	UDP-glucoronosyl and UDP-glucosyl transferase	Hydroquinone glucosyltransferase OS=Rauvolfia serpentina OX=4060 GN=AS PE=1 SV=1	--	--	hydroquinone glucosyltransferase-like [Citrus sinensis]
Cs_ont_2g001430	12235	10753	11910	53256	53848	52629	9.23286e-82	2.61897	up	--	--	Cellular Component: integral component of membrane (GO:0016021);;	K15601|0.0e+00|cit:102618372|K15601 [histone H3]-dimethyl-L-lysine9 demethylase [EC:1.14.11.65] | (RefSeq) lysine-specific demethylase JMJ25 isoform X1	--	[R]	General function prediction only	Calcium-dependent channel, 7TM region, putative phosphate	Calcium permeable stress-gated cation channel 1 OS=Arabidopsis thaliana OX=3702 GN=CSC1 PE=1 SV=1	K	Transcription	uncharacterized protein LOC8277981 [Ricinus communis]		Cs_ont_1g023900	489	639	534	154	218	151	1.11964e-11	-1.58102	down	--	--	--	--	--	--	--	--	--	S	Function unknown	uncharacterized protein LOC102610728 [Citrus sinensis]
Cs_ont_5g007940	409	373	218	71	92	72	1.33013e-05	-1.65408	down	--	--	Cellular Component: integral component of membrane (GO:0016021);; Biological Process: protein ubiquitination (GO:0016567);;	K19038|8.5e-23|cann:107877330|K19038 E3 ubiquitin-protein ligase ATL41 [EC:2.3.2.27] | (RefSeq) E3 ubiquitin-protein ligase ATL41-like	--	[O]	Posttranslational modification, protein turnover, chaperones	Ring finger domain	RING-H2 finger protein ATL64 OS=Arabidopsis thaliana OX=3702 GN=ATL64 PE=2 SV=1	O	Posttranslational modification, protein turnover, chaperones	RING-H2 finger protein ATL64-like [Citrus sinensis]		Cs_ont_1g005350	2926	3139	2931	1115	1512	1171	6.89195e-13	-1.16415	down	--	--	--	--	--	--	--	--	--	--	--	hypothetical protein CICLE_v10002955mg [Citrus clementina]
Cs_ont_7g027550	80	126	46	139	142	150	0.00685592	1.2232	up	--	--	Cellular Component: integral component of membrane (GO:0016021);;	--	--	--	--	--	--	--	--	cysteine-rich and transmembrane domain-containing protein WIH1 [Citrus clementina]		Cs_ont_7g023740	288	299	413	652	1192	1515	1.08378e-09	1.80559	up	--	--	--	--	--	--	--	--	--	--	--	uncharacterized protein LOC112498982 [Citrus sinensis]
Cs_ont_4g014380	980	1270	1053	170	152	114	4.99842e-29	-2.48169	down	--	--	--	--	--	--	--	VQ motif	VQ motif-containing protein 4 OS=Arabidopsis thaliana OX=3702 GN=VQ4 PE=1 SV=1	S	Function unknown	VQ motif-containing protein 19 [Citrus sinensis]		Cs_ont_8g029440	598	604	624	134	171	200	1.21433e-22	-1.78877	down	--	--	Molecular Function: double-stranded DNA binding (GO:0003690);; Biological Process: regulation of transcription, DNA-templated (GO:0006355);;	K15032|2.5e-80|cit:102627586|K15032 mTERF domain-containing protein, mitochondrial | (RefSeq) transcription termination factor MTERF6, chloroplastic/mitochondrial	--	[KR]	Transcription;; General function prediction only	mTERF	Transcription termination factor MTERF6, chloroplastic/mitochondrial OS=Arabidopsis thaliana OX=3702 GN=MTERF6 PE=2 SV=1	K	Transcription	transcription termination factor MTERF6, chloroplastic/mitochondrial [Citrus sinensis]
Cs_ont_2g000180	7171	6850	8182	15004	15375	16666	1.84723e-27	1.50784	up	--	--	Molecular Function: polygalacturonate 4-alpha-galacturonosyltransferase activity (GO:0047262);;	K13648|0.0e+00|cic:CICLE_v10014426mg|K13648 alpha-1,4-galacturonosyltransferase [EC:2.4.1.43] | (RefSeq) hypothetical protein	Amino sugar and nucleotide sugar metabolism (ko00520)	--	--	Glycosyl transferase family 8	Probable galacturonosyltransferase 4 OS=Arabidopsis thaliana OX=3702 GN=GAUT4 PE=2 SV=1	G	Carbohydrate transport and metabolism	hypothetical protein CISIN_1g005035mg [Citrus sinensis]		Cs_ont_9g025340	619	873	522	4543	4713	3984	2.76947e-50	2.80502	up	--	--	Cellular Component: nucleus (GO:0005634);; Biological Process: regulation of transcription, DNA-templated (GO:0006355);; Molecular Function: lipid binding (GO:0008289);; Molecular Function: sequence-specific DNA binding (GO:0043565);;	K09338|0.0e+00|cit:102624374|K09338 homeobox-leucine zipper protein | (RefSeq) homeobox-leucine zipper protein ANTHOCYANINLESS 2-like isoform X1	--	--	--	START domain	Homeobox-leucine zipper protein ANTHOCYANINLESS 2 OS=Arabidopsis thaliana OX=3702 GN=ANL2 PE=2 SV=1	K	Transcription	hypothetical protein CISIN_1g003954mg [Citrus sinensis]
Cs_ont_8g000170	644	849	731	72	88	60	1.12131e-30	-2.89402	down	--	--	Cellular Component: nucleus (GO:0005634);; Biological Process: mRNA transcription (GO:0009299);; Biological Process: response to light stimulus (GO:0009416);;	K13413|3.5e-59|sbi:110435403|K13413 mitogen-activated protein kinase kinase 4/5 [EC:2.7.12.2] | (RefSeq) mitogen-activated protein kinase kinase 5-like	MAPK signaling pathway - plant (ko04016);; Plant hormone signal transduction (ko04075);; Plant-pathogen interaction (ko04626)	--	--	Protein of unknown function (DUF640)	Protein LIGHT-DEPENDENT SHORT HYPOCOTYLS 6 OS=Arabidopsis thaliana OX=3702 GN=LSH6 PE=1 SV=1	S	Function unknown	hypothetical protein CISIN_1g023835mg [Citrus sinensis]		Cs_ont_2g009440	124	172	160	40	57	62	3.14914e-06	-1.44572	down	--	--	Molecular Function: electron carrier activity (GO:0009055);; Molecular Function: heme binding (GO:0020037);; Molecular Function: metal ion binding (GO:0046872);;	K08906|3.1e-48|cit:102625860|K08906 cytochrome c6 | (RefSeq) cytochrome c6, chloroplastic isoform X1	Photosynthesis (ko00195)	--	--	--	Cytochrome c6, chloroplastic OS=Arabidopsis thaliana OX=3702 GN=PETJ PE=1 SV=1	C	Energy production and conversion	cytochrome c6, chloroplastic isoform X1 [Citrus sinensis]
Cs_ont_8g029440	126	267	190	44	39	46	1.97207e-05	-1.72861	down	--	--	Molecular Function: double-stranded DNA binding (GO:0003690);; Biological Process: regulation of transcription, DNA-templated (GO:0006355);;	K15032|2.5e-80|cit:102627586|K15032 mTERF domain-containing protein, mitochondrial | (RefSeq) transcription termination factor MTERF6, chloroplastic/mitochondrial	--	[KR]	Transcription;; General function prediction only	mTERF	Transcription termination factor MTERF6, chloroplastic/mitochondrial OS=Arabidopsis thaliana OX=3702 GN=MTERF6 PE=2 SV=1	K	Transcription	transcription termination factor MTERF6, chloroplastic/mitochondrial [Citrus sinensis]		Citrus_sinensis_newGene_1901	1201	1348	1516	4339	2727	2884	5.22048e-11	1.37122	up	[QV]	Secondary metabolites biosynthesis, transport and catabolism;; Defense mechanisms	Molecular Function: monooxygenase activity (GO:0004497);; Molecular Function: iron ion binding (GO:0005506);; Molecular Function: oxidoreductase activity, acting on paired donors, with incorporation or reduction of molecular oxygen (GO:0016705);; Molecular Function: heme binding (GO:0020037);;	K23810|8.5e-141|vvi:100232891|K23810 (E)-8-carboxylinalool synthase [EC:1.14.14.-] | (RefSeq) GFH2; ripening-related P-450 enzyme-like	Monoterpenoid biosynthesis (ko00902)	[Q]	Secondary metabolites biosynthesis, transport and catabolism	Cytochrome P450	Geraniol 8-hydroxylase OS=Catharanthus roseus OX=4058 GN=CYP76B6 PE=1 SV=1	Q	Secondary metabolites biosynthesis, transport and catabolism	geraniol 8-hydroxylase-like [Citrus sinensis]
Cs_ont_7g008530	929	896	898	1793	1527	1704	2.54339e-22	1.30772	up	[G]	Carbohydrate transport and metabolism	Molecular Function: sucrose alpha-glucosidase activity (GO:0004575);; Biological Process: sucrose catabolic process (GO:0005987);; Molecular Function: glycopeptide alpha-N-acetylgalactosaminidase activity (GO:0033926);;	K03884|6.3e-19|nau:109243048|K03884 NADH-ubiquinone oxidoreductase chain 6 [EC:7.1.1.2] | (RefSeq) uncharacterized protein LOC109243048	Oxidative phosphorylation (ko00190)	--	--	Alkaline and neutral invertase	Alkaline/neutral invertase E, chloroplastic OS=Arabidopsis thaliana OX=3702 GN=INVE PE=1 SV=1	S	Function unknown	neutral/alkaline invertase 3, chloroplastic [Citrus clementina]		Cs_ont_1g016610	109	167	178	15	22	37	1.25829e-09	-2.55331	down	--	--	Molecular Function: ATP transmembrane transporter activity (GO:0005347);; Cellular Component: integral component of membrane (GO:0016021);;	K15109|8.6e-176|cit:102609422|K15109 solute carrier family 25 (mitochondrial carnitine/acylcarnitine transporter), member 20/29 | (RefSeq) mitochondrial arginine transporter BAC2	--	[C]	Energy production and conversion	Mitochondrial carrier protein	Mitochondrial arginine transporter BAC2 OS=Arabidopsis thaliana OX=3702 GN=BAC2 PE=1 SV=1	C	Energy production and conversion	mitochondrial arginine transporter BAC2 [Citrus sinensis]
Cs_ont_7g017950	6624	4443	3603	1894	1899	1389	0.000203667	-1.07907	down	--	--	Cellular Component: cellular_component (GO:0005575);; Cellular Component: cell (GO:0005623);; Cellular Component: plasma membrane (GO:0005886);; Biological Process: response to stress (GO:0006950);; Biological Process: defense response (GO:0006952);; Biological Process: cell communication (GO:0007154);; Biological Process: signal transduction (GO:0007165);; Biological Process: biological_process …	K16225|6.6e-07|csat:104771734|K16225 probable WRKY transcription factor 52 | (RefSeq) LOW QUALITY PROTEIN: disease resistance protein RRS1-like	Plant-pathogen interaction (ko04626)	--	--	Leucine Rich repeats (2 copies)	Putative disease resistance protein At4g19050 OS=Arabidopsis thaliana OX=3702 GN=At4g19050 PE=3 SV=2	T	Signal transduction mechanisms	putative disease resistance protein At4g19050 [Citrus sinensis]		Cs_ont_9g004330	36	32	28	40	90	122	0.00596818	1.44342	up	--	--	Cellular Component: integral component of membrane (GO:0016021);;	--	--	--	--	AWPM-19-like family	Membrane protein PM19L OS=Oryza sativa subsp. japonica OX=39947 GN=PM19L PE=2 SV=1	S	Function unknown	membrane protein PM19L [Citrus clementina]
Cs_ont_4g006460	120	436	201	2612	2011	1818	2.69938e-21	3.55817	up	--	--	Cellular Component: integral component of membrane (GO:0016021);;	--	--	--	--	Early nodulin 93 ENOD93 protein	Early nodulin-93 OS=Glycine max OX=3847 PE=2 SV=1	S	Function unknown	early nodulin-93-like [Citrus sinensis]		Cs_ont_9g003660	748	988	874	288	394	457	2.1247e-09	-1.12488	down	--	--	Cellular Component: endoplasmic reticulum membrane (GO:0005789);; Cellular Component: integral component of membrane (GO:0016021);;	K20222|2.9e-26|nsy:104217451|K20222 importin-5 | (RefSeq) importin-5-like isoform X1	--	[U]	Intracellular trafficking, secretion, and vesicular transport	MSP (Major sperm protein) domain	Vesicle-associated protein 2-2 OS=Arabidopsis thaliana OX=3702 GN=PVA22 PE=1 SV=1	U	Intracellular trafficking, secretion, and vesicular transport	vesicle-associated protein 2-2-like isoform X1 [Citrus sinensis]
Cs_ont_1g016610	365	447	337	62	75	67	1.82622e-14	-2.05484	down	--	--	Molecular Function: ATP transmembrane transporter activity (GO:0005347);; Cellular Component: integral component of membrane (GO:0016021);;	K15109|8.6e-176|cit:102609422|K15109 solute carrier family 25 (mitochondrial carnitine/acylcarnitine transporter), member 20/29 | (RefSeq) mitochondrial arginine transporter BAC2	--	[C]	Energy production and conversion	Mitochondrial carrier protein	Mitochondrial arginine transporter BAC2 OS=Arabidopsis thaliana OX=3702 GN=BAC2 PE=1 SV=1	C	Energy production and conversion	mitochondrial arginine transporter BAC2 [Citrus sinensis]		Cs_ont_5g014310	1591	1735	1606	4207	4168	5512	5.37632e-52	1.55888	up	[E]	Amino acid transport and metabolism	Cellular Component: integral component of membrane (GO:0016021);; Molecular Function: transmembrane transporter activity (GO:0022857);;	K13863|3.4e-228|cic:CICLE_v10019203mg|K13863 solute carrier family 7 (cationic amino acid transporter), member 1 | (RefSeq) hypothetical protein	--	[E]	Amino acid transport and metabolism	Amino acid permease	Cationic amino acid transporter 2, vacuolar OS=Arabidopsis thaliana OX=3702 GN=CAT2 PE=1 SV=1	E	Amino acid transport and metabolism	cationic amino acid transporter 2, vacuolar [Citrus clementina]
Cs_ont_8g028660	2699	2881	2087	888	871	690	1.92262e-09	-1.21012	down	--	--	Cellular Component: cellular_component (GO:0005575);; Cellular Component: intracellular (GO:0005622);; Cellular Component: cell (GO:0005623);; Cellular Component: nucleus (GO:0005634);; Biological Process: nucleobase-containing compound metabolic process (GO:0006139);; Biological Process: transcription, DNA-templated (GO:0006351);; Biological Process: transcription from RNA polymerase II promoter…	K20826|0.0e+00|cit:102629610|K20826 RNA polymerase II-associated protein 1 | (RefSeq) transcriptional elongation regulator MINIYO	--	[S]	Function unknown	RPAP1-like, N-terminal	Transcriptional elongation regulator MINIYO OS=Arabidopsis thaliana OX=3702 GN=IYO PE=1 SV=1	L	Replication, recombination and repair	transcriptional elongation regulator MINIYO [Citrus sinensis]		Cs_ont_8g001870	137	92	89	736	223	364	3.10252e-06	2.12215	up	[IQR]	Lipid transport and metabolism;; Secondary metabolites biosynthesis, transport and catabolism;; General function prediction only	Molecular Function: oxidoreductase activity (GO:0016491);;	K08081|7.7e-152|cit:102609239|K08081 tropinone reductase I [EC:1.1.1.206] | (RefSeq) tropinone reductase homolog At2g29170-like	Tropane, piperidine and pyridine alkaloid biosynthesis (ko00960)	[R]	General function prediction only	Enoyl-(Acyl carrier protein) reductase	Tropinone reductase homolog At2g29170 OS=Arabidopsis thaliana OX=3702 GN=At2g29170 PE=3 SV=1	Q	Secondary metabolites biosynthesis, transport and catabolism	tropinone reductase homolog At2g29170-like [Citrus sinensis]
Cs_ont_5g035580	6206	5654	4075	1360	1207	1516	3.33291e-15	-1.54232	down	--	--	Molecular Function: regulatory region nucleic acid binding (GO:0001067);; Molecular Function: molecular_function (GO:0003674);; Molecular Function: nucleic acid binding (GO:0003676);; Molecular Function: DNA binding (GO:0003677);; Molecular Function: transcription factor activity, sequence-specific DNA binding (GO:0003700);; Molecular Function: binding (GO:0005488);; Molecular Function: protein b…	K19600|3.2e-47|mis:MICPUN_63330|K19600 tubby-related protein 1 | (RefSeq) tubby-like protein	--	[R]	General function prediction only	Tub family	Tubby-like F-box protein 7 OS=Arabidopsis thaliana OX=3702 GN=TULP7 PE=2 SV=1	S	Function unknown	tubby-like F-box protein 7 [Citrus sinensis]		Cs_ont_7g011320	444	412	392	137	186	215	1.80841e-07	-1.15101	down	--	--	Biological Process: regulation of immune system process (GO:0002682);; Biological Process: negative regulation of immune system process (GO:0002683);; Cellular Component: cellular_component (GO:0005575);; Cellular Component: intracellular (GO:0005622);; Cellular Component: cell (GO:0005623);; Cellular Component: nucleus (GO:0005634);; Biological Process: biological_process (GO:0008150);; Biologic…	K12191|3.2e-08|cmax:111497397|K12191 charged multivesicular body protein 2A | (RefSeq) vacuolar protein sorting-associated protein 2 homolog 2-like	Endocytosis (ko04144)	--	--	LSD1 zinc finger	Protein LOL1 OS=Arabidopsis thaliana OX=3702 GN=LOL1 PE=2 SV=1	S	Function unknown	hypothetical protein CISIN_1g032227mg [Citrus sinensis]
Cs_ont_1g008720	94	124	62	261	241	138	0.000131699	1.64202	up	[MDT]	Cell wall/membrane/envelope biogenesis;; Cell cycle control, cell division, chromosome partitioning;; Signal transduction mechanisms	Molecular Function: ATP binding (GO:0005524);;	K08900|4.5e-228|cic:CICLE_v10031528mg|K08900 mitochondrial chaperone BCS1 | (RefSeq) hypothetical protein	--	[O]	Posttranslational modification, protein turnover, chaperones	ATPase family associated with various cellular activities (AAA)	AAA-ATPase At3g50940 OS=Arabidopsis thaliana OX=3702 GN=At3g50940 PE=2 SV=1	O	Posttranslational modification, protein turnover, chaperones	hypothetical protein CISIN_1g013128mg [Citrus sinensis]		Cs_ont_1g010380	1781	1677	1633	6471	3309	7980	1.87961e-13	1.85281	up	[O]	Posttranslational modification, protein turnover, chaperones	Molecular Function: ATP binding (GO:0005524);;	K03283|0.0e+00|cic:CICLE_v10025102mg|K03283 heat shock 70kDa protein 1/2/6/8 | (RefSeq) hypothetical protein	Spliceosome (ko03040);; Protein processing in endoplasmic reticulum (ko04141);; Endocytosis (ko04144)	[O]	Posttranslational modification, protein turnover, chaperones	Hsp70 protein	Heat shock 70 kDa protein OS=Glycine max OX=3847 GN=HSP70 PE=3 SV=1	O	Posttranslational modification, protein turnover, chaperones	heat shock 70 kDa protein [Citrus clementina]
Cs_ont_9g002180	2189	2282	2139	3950	4432	5536	7.18626e-22	1.50112	up	[E]	Amino acid transport and metabolism	Molecular Function: hydroxymethylglutaryl-CoA lyase activity (GO:0004419);; Cellular Component: mitochondrion (GO:0005739);; Biological Process: ketone body biosynthetic process (GO:0046951);;	K01640|1.1e-242|cic:CICLE_v10005026mg|K01640 hydroxymethylglutaryl-CoA lyase [EC:4.1.3.4] | (RefSeq) hypothetical protein	Synthesis and degradation of ketone bodies (ko00072);; Valine, leucine and isoleucine degradation (ko00280);; Butanoate metabolism (ko00650);; Peroxisome (ko04146)	[CE]	Energy production and conversion;; Amino acid transport and metabolism	HMGL-like	Hydroxymethylglutaryl-CoA lyase, mitochondrial OS=Arabidopsis thaliana OX=3702 GN=HMGCL PE=1 SV=2	--	--	hydroxymethylglutaryl-CoA lyase, mitochondrial [Citrus clementina]		Cs_ont_5g047160	192	202	244	16	8	71	3.40727e-05	-2.73451	down	[T]	Signal transduction mechanisms	Molecular Function: protein serine/threonine kinase activity (GO:0004674);; Molecular Function: ATP binding (GO:0005524);; Cellular Component: integral component of membrane (GO:0016021);; Biological Process: cellulose biosynthetic process (GO:0030244);;	K13418|6.8e-76|pop:7486331|K13418 somatic embryogenesis receptor kinase 1 [EC:2.7.10.1 2.7.11.1] | (RefSeq) somatic embryogenesis receptor kinase 1	--	--	--	Protein kinase domain	LRR receptor-like serine/threonine-protein kinase FEI 1 OS=Arabidopsis thaliana OX=3702 GN=FEI1 PE=1 SV=1	T	Signal transduction mechanisms	LRR receptor-like serine/threonine-protein kinase FEI 2 [Citrus sinensis]
Cs_ont_5g014310	1051	1099	1050	1739	1858	1826	1.02933e-19	1.19215	up	[E]	Amino acid transport and metabolism	Cellular Component: integral component of membrane (GO:0016021);; Molecular Function: transmembrane transporter activity (GO:0022857);;	K13863|3.4e-228|cic:CICLE_v10019203mg|K13863 solute carrier family 7 (cationic amino acid transporter), member 1 | (RefSeq) hypothetical protein	--	[E]	Amino acid transport and metabolism	Amino acid permease	Cationic amino acid transporter 2, vacuolar OS=Arabidopsis thaliana OX=3702 GN=CAT2 PE=1 SV=1	E	Amino acid transport and metabolism	cationic amino acid transporter 2, vacuolar [Citrus clementina]		Cs_ont_3g021170	91	333	132	805	1027	921	8.77136e-10	2.41649	up	[T]	Signal transduction mechanisms	Cellular Component: integral component of membrane (GO:0016021);; Molecular Function: cellulose synthase (UDP-forming) activity (GO:0016760);; Biological Process: cellulose biosynthetic process (GO:0030244);; Biological Process: cell wall organization (GO:0071555);;	K20924|0.0e+00|cit:102625040|K20924 cellulose synthase-like protein [EC:2.4.1.-] | (RefSeq) cellulose synthase-like protein D3 isoform X1	--	--	--	Cellulose synthase	Cellulose synthase-like protein D3 OS=Arabidopsis thaliana OX=3702 GN=CSLD3 PE=1 SV=1	G	Carbohydrate transport and metabolism	cellulose synthase-like protein D3 isoform X1 [Citrus clementina]
Cs_ont_1g010380	829	795	519	821	1645	1110	0.000505274	1.18446	up	[O]	Posttranslational modification, protein turnover, chaperones	Molecular Function: ATP binding (GO:0005524);;	K03283|0.0e+00|cic:CICLE_v10025102mg|K03283 heat shock 70kDa protein 1/2/6/8 | (RefSeq) hypothetical protein	Spliceosome (ko03040);; Protein processing in endoplasmic reticulum (ko04141);; Endocytosis (ko04144)	[O]	Posttranslational modification, protein turnover, chaperones	Hsp70 protein	Heat shock 70 kDa protein OS=Glycine max OX=3847 GN=HSP70 PE=3 SV=1	O	Posttranslational modification, protein turnover, chaperones	heat shock 70 kDa protein [Citrus clementina]		Cs_ont_6g012970	929	913	877	1848	1800	2029	6.56568e-30	1.13102	up	--	--	Cellular Component: integral component of membrane (GO:0016021);;	--	--	--	--	--	--	--	--	dentin sialophosphoprotein-like [Citrus sinensis]
Cs_ont_5g047160	650	1186	1099	327	245	236	2.34504e-07	-1.41896	down	[T]	Signal transduction mechanisms	Molecular Function: protein serine/threonine kinase activity (GO:0004674);; Molecular Function: ATP binding (GO:0005524);; Cellular Component: integral component of membrane (GO:0016021);; Biological Process: cellulose biosynthetic process (GO:0030244);;	K13418|6.8e-76|pop:7486331|K13418 somatic embryogenesis receptor kinase 1 [EC:2.7.10.1 2.7.11.1] | (RefSeq) somatic embryogenesis receptor kinase 1	--	--	--	Protein kinase domain	LRR receptor-like serine/threonine-protein kinase FEI 1 OS=Arabidopsis thaliana OX=3702 GN=FEI1 PE=1 SV=1	T	Signal transduction mechanisms	LRR receptor-like serine/threonine-protein kinase FEI 2 [Citrus sinensis]		Cs_ont_8g028000	4570	5046	4961	1450	1567	2131	1.77199e-30	-1.43809	down	[G]	Carbohydrate transport and metabolism	Cellular Component: vacuole (GO:0005773);; Cellular Component: plasma membrane (GO:0005886);; Cellular Component: plasmodesma (GO:0009506);; Molecular Function: water channel activity (GO:0015250);; Cellular Component: integral component of membrane (GO:0016021);;	K09872|5.5e-161|cit:102624436|K09872 aquaporin PIP | (RefSeq) probable aquaporin PIP2-8	--	[G]	Carbohydrate transport and metabolism	Major intrinsic protein	Aquaporin PIP2-7 OS=Arabidopsis thaliana OX=3702 GN=PIP2-7 PE=1 SV=2	G	Carbohydrate transport and metabolism	probable aquaporin PIP2-8 [Citrus clementina]
Cs_ont_3g021170	1742	2840	3253	9428	11395	9556	2.03166e-25	2.39996	up	[T]	Signal transduction mechanisms	Cellular Component: integral component of membrane (GO:0016021);; Molecular Function: cellulose synthase (UDP-forming) activity (GO:0016760);; Biological Process: cellulose biosynthetic process (GO:0030244);; Biological Process: cell wall organization (GO:0071555);;	K20924|0.0e+00|cit:102625040|K20924 cellulose synthase-like protein [EC:2.4.1.-] | (RefSeq) cellulose synthase-like protein D3 isoform X1	--	--	--	Cellulose synthase	Cellulose synthase-like protein D3 OS=Arabidopsis thaliana OX=3702 GN=CSLD3 PE=1 SV=1	G	Carbohydrate transport and metabolism	cellulose synthase-like protein D3 isoform X1 [Citrus clementina]		Cs_ont_7g008800	141	180	176	40	37	115	0.0046758	-1.33149	down	--	--	--	K01593|1.8e-08|mtr:MTR_7g058700|K01593 aromatic-L-amino-acid/L-tryptophan decarboxylase [EC:4.1.1.28 4.1.1.105] | (RefSeq) tyrosine/DOPA decarboxylase	Tyrosine metabolism (ko00350);; Phenylalanine metabolism (ko00360);; Tryptophan metabolism (ko00380);; Isoquinoline alkaloid biosynthesis (ko00950);; Betalain biosynthesis (ko00965)	--	--	Protein of unknown function (DUF674)	--	L	Replication, recombination and repair	uncharacterized protein LOC18043811 [Citrus clementina]
Cs_ont_6g012970	1111	1039	1018	2045	2081	2092	2.16394e-23	1.39984	up	--	--	Cellular Component: integral component of membrane (GO:0016021);;	--	--	--	--	--	--	--	--	dentin sialophosphoprotein-like [Citrus sinensis]		Cs_ont_7g019800	1079	1274	893	10773	15865	11841	2.25175e-82	3.65126	up	--	--	Biological Process: jasmonic acid biosynthetic process (GO:0009695);; Molecular Function: allene-oxide cyclase activity (GO:0046423);;	K10525|9.8e-141|cic:CICLE_v10032510mg|K10525 allene oxide cyclase [EC:5.3.99.6] | (RefSeq) hypothetical protein	alpha-Linolenic acid metabolism (ko00592)	--	--	Allene oxide cyclase	Allene oxide cyclase 3, chloroplastic OS=Arabidopsis thaliana OX=3702 GN=AOC3 PE=2 SV=1	S	Function unknown	allene oxide cyclase, chloroplastic [Citrus clementina]
Cs_ont_7g008800	532	846	801	87	92	87	7.82879e-25	-2.59241	down	--	--	--	K01593|1.8e-08|mtr:MTR_7g058700|K01593 aromatic-L-amino-acid/L-tryptophan decarboxylase [EC:4.1.1.28 4.1.1.105] | (RefSeq) tyrosine/DOPA decarboxylase	Tyrosine metabolism (ko00350);; Phenylalanine metabolism (ko00360);; Tryptophan metabolism (ko00380);; Isoquinoline alkaloid biosynthesis (ko00950);; Betalain biosynthesis (ko00965)	--	--	Protein of unknown function (DUF674)	--	L	Replication, recombination and repair	uncharacterized protein LOC18043811 [Citrus clementina]		Cs_ont_4g024770	221	398	361	110	41	25	1.02149e-05	-2.36841	down	[I]	Lipid transport and metabolism	Molecular Function: lanosterol synthase activity (GO:0000250);; Cellular Component: lipid droplet (GO:0005811);; Cellular Component: integral component of membrane (GO:0016021);; Biological Process: triterpenoid biosynthetic process (GO:0016104);; Molecular Function: beta-amyrin synthase activity (GO:0042300);;	K01853|0.0e+00|cit:102624399|K01853 cycloartenol synthase [EC:5.4.99.8] | (RefSeq) cycloartenol synthase-like isoform X2	Steroid biosynthesis (ko00100)	[I]	Lipid transport and metabolism	Squalene-hopene cyclase C-terminal domain	Cycloartenol synthase OS=Arabidopsis thaliana OX=3702 GN=CAS1 PE=1 SV=2	I	Lipid transport and metabolism	cycloartenol synthase [Citrus clementina]
Cs_ont_4g023040	13274	12337	10689	18242	19129	21101	1.3198e-14	1.11356	up	--	--	Molecular Function: molecular_function (GO:0003674);; Molecular Function: nucleic acid binding (GO:0003676);; Molecular Function: RNA binding (GO:0003723);; Molecular Function: mRNA binding (GO:0003729);; Molecular Function: binding (GO:0005488);; Molecular Function: organic cyclic compound binding (GO:0097159);; Molecular Function: heterocyclic compound binding (GO:1901363);;	K08740|3.0e-20|gsl:Gasu_57130|K08740 DNA mismatch repair protein MSH4 | (RefSeq) mutS family DNA mismatch repair protein MSH4 isoform 1	--	[L]	Replication, recombination and repair	Domain of unknown function (DUF1771)	Polyadenylate-binding protein-interacting protein 7 OS=Arabidopsis thaliana OX=3702 GN=CID7 PE=1 SV=1	L	Replication, recombination and repair	hypothetical protein CUMW_029690 [Citrus unshiu]		Cs_ont_9g011460	433	423	482	251	46	62	0.00190495	-1.8104	down	--	--	--	--	--	--	--	--	--	--	--	uncharacterized protein LOC18032775 [Citrus clementina]
Cs_ont_2g009110	191	271	240	83	63	84	8.74825e-05	-1.17792	down	--	--	--	--	--	--	--	--	--	S	Function unknown	uncharacterized protein LOC18051895 [Citrus clementina]		Cs_ont_6g011990	3209	3380	3361	1527	1397	1559	3.68909e-37	-1.07884	down	[GER]	Carbohydrate transport and metabolism;; Amino acid transport and metabolism;; General function prediction only	Cellular Component: integral component of membrane (GO:0016021);;	--	--	--	--	EamA-like transporter family	WAT1-related protein At3g02690, chloroplastic OS=Arabidopsis thaliana OX=3702 GN=At3g02690 PE=1 SV=1	--	--	WAT1-related protein At3g02690, chloroplastic isoform X1 [Citrus clementina]
Cs_ont_7g019800	9342	7353	9170	31311	28126	34060	2.49491e-43	2.2694	up	--	--	Biological Process: jasmonic acid biosynthetic process (GO:0009695);; Molecular Function: allene-oxide cyclase activity (GO:0046423);;	K10525|9.8e-141|cic:CICLE_v10032510mg|K10525 allene oxide cyclase [EC:5.3.99.6] | (RefSeq) hypothetical protein	alpha-Linolenic acid metabolism (ko00592)	--	--	Allene oxide cyclase	Allene oxide cyclase 3, chloroplastic OS=Arabidopsis thaliana OX=3702 GN=AOC3 PE=2 SV=1	S	Function unknown	allene oxide cyclase, chloroplastic [Citrus clementina]		Cs_ont_1g006720	93	115	102	516	515	550	1.75036e-47	2.42551	up	[IR]	Lipid transport and metabolism;; General function prediction only	Molecular Function: NAD+ kinase activity (GO:0003951);; Molecular Function: diacylglycerol kinase activity (GO:0004143);; Molecular Function: ATP binding (GO:0005524);; Biological Process: protein kinase C-activating G-protein coupled receptor signaling pathway (GO:0007205);; Cellular Component: integral component of membrane (GO:0016021);; Biological Process: intracellular signal transduction (G…	K00901|0.0e+00|cic:CICLE_v10000447mg|K00901 diacylglycerol kinase (ATP) [EC:2.7.1.107] | (RefSeq) hypothetical protein	Glycerolipid metabolism (ko00561);; Glycerophospholipid metabolism (ko00564);; Phosphatidylinositol signaling system (ko04070)	[IT]	Lipid transport and metabolism;; Signal transduction mechanisms	Diacylglycerol kinase accessory domain	Diacylglycerol kinase 2 OS=Arabidopsis thaliana OX=3702 GN=DGK2 PE=1 SV=1	--	--	diacylglycerol kinase 2 isoform X5 [Citrus clementina]
Cs_ont_4g024770	810	409	277	90	86	86	4.4516e-06	-2.10665	down	[I]	Lipid transport and metabolism	Molecular Function: lanosterol synthase activity (GO:0000250);; Cellular Component: lipid droplet (GO:0005811);; Cellular Component: integral component of membrane (GO:0016021);; Biological Process: triterpenoid biosynthetic process (GO:0016104);; Molecular Function: beta-amyrin synthase activity (GO:0042300);;	K01853|0.0e+00|cit:102624399|K01853 cycloartenol synthase [EC:5.4.99.8] | (RefSeq) cycloartenol synthase-like isoform X2	Steroid biosynthesis (ko00100)	[I]	Lipid transport and metabolism	Squalene-hopene cyclase C-terminal domain	Cycloartenol synthase OS=Arabidopsis thaliana OX=3702 GN=CAS1 PE=1 SV=2	I	Lipid transport and metabolism	cycloartenol synthase [Citrus clementina]		Cs_ont_6g006120	4310	4992	4517	1780	1690	1915	2.57749e-73	-1.28663	down	[O]	Posttranslational modification, protein turnover, chaperones	Molecular Function: peptidyl-prolyl cis-trans isomerase activity (GO:0003755);;	K09571|2.5e-267|cit:102624513|K09571 FK506-binding protein 4/5 [EC:5.2.1.8] | (RefSeq) 70 kDa peptidyl-prolyl isomerase-like isoform X2	--	[O]	Posttranslational modification, protein turnover, chaperones	FKBP-type peptidyl-prolyl cis-trans isomerase	70 kDa peptidyl-prolyl isomerase OS=Triticum aestivum OX=4565 GN=FKBP70 PE=1 SV=1	O	Posttranslational modification, protein turnover, chaperones	70 kDa peptidyl-prolyl isomerase-like isoform X2 [Citrus sinensis]
Cs_ont_3g014790	86	91	80	0	9	12	0.000748675	-3.17808	down	--	--	Molecular Function: protein binding (GO:0005515);;	K03188|5.4e-52|dcr:108224146|K03188 urease accessory protein | (RefSeq) uncharacterized protein LOC108224146 isoform X1	--	--	--	Phloem protein 2	F-box protein PP2-B15 OS=Arabidopsis thaliana OX=3702 GN=PP2B15 PE=2 SV=2	S	Function unknown	F-box protein PP2-B15 [Citrus clementina]		Cs_ont_3g009850	2258	2468	2390	9747	8327	10779	1.04634e-122	2.08779	up	--	--	--	K20456|0.0e+00|cit:102612854|K20456 oxysterol-binding protein 1 | (RefSeq) oxysterol-binding protein-related protein 1C isoform X1	--	[I]	Lipid transport and metabolism	Oxysterol-binding protein	Oxysterol-binding protein-related protein 1C OS=Arabidopsis thaliana OX=3702 GN=ORP1C PE=2 SV=1	T	Signal transduction mechanisms	oxysterol-binding protein-related protein 1C isoform X1 [Citrus sinensis]
Cs_ont_4g005620	4101	4337	4518	8246	8169	8323	3.69566e-37	1.36235	up	[O]	Posttranslational modification, protein turnover, chaperones	Molecular Function: metalloendopeptidase activity (GO:0004222);; Molecular Function: ATP binding (GO:0005524);; Cellular Component: membrane (GO:0016020);;	K08955|0.0e+00|cic:CICLE_v10007603mg|K08955 ATP-dependent metalloprotease [EC:3.4.24.-] | (RefSeq) hypothetical protein	--	[O]	Posttranslational modification, protein turnover, chaperones	Peptidase family M41	ATP-dependent zinc metalloprotease FTSH 4, mitochondrial OS=Arabidopsis thaliana OX=3702 GN=FTSH4 PE=1 SV=2	O	Posttranslational modification, protein turnover, chaperones	hypothetical protein CISIN_1g005066mg [Citrus sinensis]		Cs_ont_6g012930	6357	6985	6865	12402	15414	14804	4.93591e-26	1.15085	up	--	--	Molecular Function: calcium ion binding (GO:0005509);; Cellular Component: integral component of membrane (GO:0016021);;	K01859|4.7e-237|sita:101771169|K01859 chalcone isomerase [EC:5.5.1.6] | (RefSeq) vacuolar-sorting receptor 1	Flavonoid biosynthesis (ko00941)	--	--	PA domain	Vacuolar-sorting receptor 1 OS=Arabidopsis thaliana OX=3702 GN=VSR1 PE=1 SV=2	T	Signal transduction mechanisms	hypothetical protein CUMW_001470 [Citrus unshiu]
Cs_ont_1g006720	429	497	386	1382	1247	1439	1.35643e-48	2.0634	up	[IR]	Lipid transport and metabolism;; General function prediction only	Molecular Function: NAD+ kinase activity (GO:0003951);; Molecular Function: diacylglycerol kinase activity (GO:0004143);; Molecular Function: ATP binding (GO:0005524);; Biological Process: protein kinase C-activating G-protein coupled receptor signaling pathway (GO:0007205);; Cellular Component: integral component of membrane (GO:0016021);; Biological Process: intracellular signal transduction (G…	K00901|0.0e+00|cic:CICLE_v10000447mg|K00901 diacylglycerol kinase (ATP) [EC:2.7.1.107] | (RefSeq) hypothetical protein	Glycerolipid metabolism (ko00561);; Glycerophospholipid metabolism (ko00564);; Phosphatidylinositol signaling system (ko04070)	[IT]	Lipid transport and metabolism;; Signal transduction mechanisms	Diacylglycerol kinase accessory domain	Diacylglycerol kinase 2 OS=Arabidopsis thaliana OX=3702 GN=DGK2 PE=1 SV=1	--	--	diacylglycerol kinase 2 isoform X5 [Citrus clementina]		Cs_ont_1g001030	338	469	516	38	52	157	3.13903e-07	-2.38438	down	--	--	Molecular Function: aspartic-type endopeptidase activity (GO:0004190);;	K22683|4.5e-12|gmx:100783825|K22683 aspartyl protease family protein [EC:3.4.23.-] | (RefSeq) aspartyl protease family protein 2	--	[O]	Posttranslational modification, protein turnover, chaperones	Xylanase inhibitor N-terminal	Aspartic proteinase-like protein 1 OS=Arabidopsis thaliana OX=3702 GN=At5g10080 PE=2 SV=1	O	Posttranslational modification, protein turnover, chaperones	aspartic proteinase-like protein 1 isoform X2 [Citrus clementina]
Cs_ont_3g009850	2455	2391	2349	7152	6920	7042	1.0925e-68	1.98036	up	--	--	--	K20456|0.0e+00|cit:102612854|K20456 oxysterol-binding protein 1 | (RefSeq) oxysterol-binding protein-related protein 1C isoform X1	--	[I]	Lipid transport and metabolism	Oxysterol-binding protein	Oxysterol-binding protein-related protein 1C OS=Arabidopsis thaliana OX=3702 GN=ORP1C PE=2 SV=1	T	Signal transduction mechanisms	oxysterol-binding protein-related protein 1C isoform X1 [Citrus sinensis]		Cs_ont_4g024530	562	632	566	2320	2361	2382	1.06555e-96	2.08001	up	[P]	Inorganic ion transport and metabolism	Cellular Component: integral component of membrane (GO:0016021);; Molecular Function: transmembrane transporter activity (GO:0022857);;	K08202|8.9e-08|cam:101503246|K08202 MFS transporter, OCT family, solute carrier family 22 (organic cation transporter), member 4/5 | (RefSeq) organic cation/carnitine transporter 4-like	--	[R]	General function prediction only	Sugar (and other) transporter	Organic cation/carnitine transporter 7 OS=Arabidopsis thaliana OX=3702 GN=OCT7 PE=2 SV=1	C	Energy production and conversion	hypothetical protein CICLE_v10008092mg [Citrus clementina]
Cs_ont_5g034110	2409	2893	2854	6542	6070	5197	3.49971e-26	1.56209	up	--	--	Cellular Component: plasma membrane (GO:0005886);; Cellular Component: integral component of membrane (GO:0016021);; Biological Process: transmembrane transport (GO:0055085);;	K22048|0.0e+00|cit:102621675|K22048 mechanosensitive ion channel protein 4/5/6/7/8/9/10 | (RefSeq) mechanosensitive ion channel protein 6	--	[M]	Cell wall/membrane/envelope biogenesis	Mechanosensitive ion channel	Mechanosensitive ion channel protein 6 OS=Arabidopsis thaliana OX=3702 GN=MSL6 PE=1 SV=1	M	Cell wall/membrane/envelope biogenesis	mechanosensitive ion channel protein 6 [Citrus sinensis]		Cs_ont_9g001980	1552	1872	1692	3846	3411	3793	1.02605e-38	1.18643	up	--	--	Cellular Component: cellular_component (GO:0005575);; Cellular Component: intracellular (GO:0005622);; Cellular Component: cell (GO:0005623);; Cellular Component: nucleus (GO:0005634);; Biological Process: cell communication (GO:0007154);; Biological Process: signal transduction (GO:0007165);; Biological Process: biological_process (GO:0008150);; Biological Process: response to radiation (GO:0009…	K22376|2.1e-67|sly:101265114|K22376 E3 ubiquitin-protein ligase KCMF1 [EC:2.3.2.27] | (RefSeq) protein DEHYDRATION-INDUCED 19 homolog 4	--	--	--	Stress-induced protein Di19, C-terminal	Protein DEHYDRATION-INDUCED 19 homolog 4 OS=Arabidopsis thaliana OX=3702 GN=DI19-4 PE=1 SV=1	S	Function unknown	protein DEHYDRATION-INDUCED 19 homolog 4-like [Citrus sinensis]
Cs_ont_1g001030	256	710	714	199	148	179	0.00296551	-1.22999	down	--	--	Molecular Function: aspartic-type endopeptidase activity (GO:0004190);;	K22683|4.5e-12|gmx:100783825|K22683 aspartyl protease family protein [EC:3.4.23.-] | (RefSeq) aspartyl protease family protein 2	--	[O]	Posttranslational modification, protein turnover, chaperones	Xylanase inhibitor N-terminal	Aspartic proteinase-like protein 1 OS=Arabidopsis thaliana OX=3702 GN=At5g10080 PE=2 SV=1	O	Posttranslational modification, protein turnover, chaperones	aspartic proteinase-like protein 1 isoform X2 [Citrus clementina]		Cs_ont_2g031180	461	528	738	104	128	115	2.07759e-19	-2.23937	down	[Q]	Secondary metabolites biosynthesis, transport and catabolism	Cellular Component: integral component of membrane (GO:0016021);; Molecular Function: transferase activity, transferring acyl groups other than amino-acyl groups (GO:0016747);;	K19861|7.2e-147|vvi:100263045|K19861 benzyl alcohol O-benzoyltransferase [EC:2.3.1.196 2.3.1.232] | (RefSeq) methanol O-anthraniloyltransferase	--	--	--	Transferase family	Methanol O-anthraniloyltransferase OS=Vitis labrusca OX=103355 GN=AMAT PE=1 SV=1	--	--	methanol O-anthraniloyltransferase-like [Citrus sinensis]
Cs_ont_4g024530	1489	1429	1394	2225	2078	2334	1.03238e-16	1.04697	up	[P]	Inorganic ion transport and metabolism	Cellular Component: integral component of membrane (GO:0016021);; Molecular Function: transmembrane transporter activity (GO:0022857);;	K08202|8.9e-08|cam:101503246|K08202 MFS transporter, OCT family, solute carrier family 22 (organic cation transporter), member 4/5 | (RefSeq) organic cation/carnitine transporter 4-like	--	[R]	General function prediction only	Sugar (and other) transporter	Organic cation/carnitine transporter 7 OS=Arabidopsis thaliana OX=3702 GN=OCT7 PE=2 SV=1	C	Energy production and conversion	hypothetical protein CICLE_v10008092mg [Citrus clementina]		Cs_ont_8g025010	1001	1048	976	63	60	68	2.21471e-124	-3.91497	down	--	--	Molecular Function: UDP-glycosyltransferase activity (GO:0008194);;	K23260|1.0e-26|cit:102615640|K23260 scopoletin glucosyltransferase [EC:2.4.1.128] | (RefSeq) scopoletin glucosyltransferase	Phenylpropanoid biosynthesis (ko00940)	[GC]	Carbohydrate transport and metabolism;; Energy production and conversion	--	Scopoletin glucosyltransferase OS=Nicotiana tabacum OX=4097 GN=TOGT1 PE=1 SV=1	--	--	scopoletin glucosyltransferase [Citrus sinensis]
Cs_ont_9g001980	2451	2453	2443	3337	3484	4522	1.12662e-11	1.05045	up	--	--	Cellular Component: cellular_component (GO:0005575);; Cellular Component: intracellular (GO:0005622);; Cellular Component: cell (GO:0005623);; Cellular Component: nucleus (GO:0005634);; Biological Process: cell communication (GO:0007154);; Biological Process: signal transduction (GO:0007165);; Biological Process: biological_process (GO:0008150);; Biological Process: response to radiation (GO:0009…	K22376|2.1e-67|sly:101265114|K22376 E3 ubiquitin-protein ligase KCMF1 [EC:2.3.2.27] | (RefSeq) protein DEHYDRATION-INDUCED 19 homolog 4	--	--	--	Stress-induced protein Di19, C-terminal	Protein DEHYDRATION-INDUCED 19 homolog 4 OS=Arabidopsis thaliana OX=3702 GN=DI19-4 PE=1 SV=1	S	Function unknown	protein DEHYDRATION-INDUCED 19 homolog 4-like [Citrus sinensis]		Cs_ont_3g018600	318	318	285	673	551	630	2.2235e-11	1.08058	up	--	--	Cellular Component: integral component of membrane (GO:0016021);;	K08503|7.7e-54|cic:CICLE_v10002536mg|K08503 syntaxin of plants SYP5 | (RefSeq) hypothetical protein	SNARE interactions in vesicular transport (ko04130)	--	--	--	--	--	--	uncharacterized protein LOC18041235 isoform X2 [Citrus clementina]
Cs_ont_2g027610	191	962	876	155	112	105	0.000229316	-1.98766	down	--	--	--	--	--	--	--	--	--	--	--	protein E6-like [Citrus sinensis]		Cs_ont_3g009580	1699	2263	2223	6288	7136	6784	1.00806e-47	1.78825	up	[E]	Amino acid transport and metabolism	Molecular Function: catalytic activity (GO:0003824);; Biological Process: biosynthetic process (GO:0009058);; Molecular Function: pyridoxal phosphate binding (GO:0030170);;	K23977|8.3e-271|cit:102621176|K23977 L-glutamine---4-(methylsulfanyl)-2-oxobutanoate aminotransferase [EC:2.6.1.117] | (RefSeq) uncharacterized protein LOC102621176	Cysteine and methionine metabolism (ko00270)	[E]	Amino acid transport and metabolism	Aminotransferase class I and II	Aspartate aminotransferase OS=Pinus pinaster OX=71647 GN=AAT PE=1 SV=1	E	Amino acid transport and metabolism	uncharacterized protein LOC102621176 [Citrus sinensis]
Citrus_sinensis_newGene_533	2201	2490	1718	295	234	158	1.10903e-25	-2.78407	down	[R]	General function prediction only	Biological Process: defense response (GO:0006952);; Molecular Function: ADP binding (GO:0043531);;	K12818|6.0e-156|mtr:MTR_0267s0070|K12818 ATP-dependent RNA helicase DHX8/PRP22 [EC:3.6.4.13] | (RefSeq) NB-ARC domain disease resistance protein, putative	Spliceosome (ko03040)	[T]	Signal transduction mechanisms	NB-ARC domain	Putative disease resistance RPP13-like protein 1 OS=Arabidopsis thaliana OX=3702 GN=RPPL1 PE=3 SV=1	T	Signal transduction mechanisms	putative disease resistance protein RGA4 [Citrus clementina]		Cs_ont_8g001440	1490	1823	1987	3231	2694	4666	5.80524e-09	1.05894	up	[O]	Posttranslational modification, protein turnover, chaperones	Biological Process: response to reactive oxygen species (GO:0000302);; Cellular Component: cellular_component (GO:0005575);; Cellular Component: intracellular (GO:0005622);; Cellular Component: cell (GO:0005623);; Cellular Component: cytoplasm (GO:0005737);; Biological Process: response to stress (GO:0006950);; Biological Process: response to oxidative stress (GO:0006979);; Biological Process: bi…	K13993|9.8e-86|cic:CICLE_v10029428mg|K13993 HSP20 family protein | (RefSeq) hypothetical protein	Protein processing in endoplasmic reticulum (ko04141)	[O]	Posttranslational modification, protein turnover, chaperones	Hsp20/alpha crystallin family	18.1 kDa class I heat shock protein OS=Pisum sativum OX=3888 GN=HSP18.1 PE=1 SV=1	O	Posttranslational modification, protein turnover, chaperones	17.3 kDa class I heat shock protein [Citrus clementina]
Cs_ont_4g022920	38	38	12	697	84	337	1.00274e-08	4.07096	up	--	--	Biological Process: fatty acid biosynthetic process (GO:0006633);; Molecular Function: phosphopantetheine binding (GO:0031177);;	--	--	--	--	Phosphopantetheine attachment site	Acyl carrier protein, chloroplastic OS=Brassica napus OX=3708 GN=ACL1.A1 PE=2 SV=2	--	--	acyl carrier protein 1, chloroplastic-like [Citrus sinensis]		Cs_ont_3g007510	385	483	457	804	984	1001	4.63502e-15	1.14902	up	[E]	Amino acid transport and metabolism	Molecular Function: carboxy-lyase activity (GO:0016831);; Biological Process: carboxylic acid metabolic process (GO:0019752);; Molecular Function: pyridoxal phosphate binding (GO:0030170);;	K01590|2.9e-287|cit:102629552|K01590 histidine decarboxylase [EC:4.1.1.22] | (RefSeq) serine decarboxylase	Histidine metabolism (ko00340)	[E]	Amino acid transport and metabolism	Pyridoxal-dependent decarboxylase conserved domain	Serine decarboxylase OS=Arabidopsis thaliana OX=3702 GN=SDC PE=1 SV=1	E	Amino acid transport and metabolism	serine decarboxylase [Citrus sinensis]
Cs_ont_5g007080	111	94	63	196	278	406	9.89353e-08	2.1366	up	[T]	Signal transduction mechanisms	Cellular Component: chloroplast (GO:0009507);; Biological Process: negative regulation of reductive pentose-phosphate cycle (GO:0080153);;	--	--	--	--	CP12 domain	Calvin cycle protein CP12-2, chloroplastic OS=Arabidopsis thaliana OX=3702 GN=CP12-2 PE=1 SV=1	S	Function unknown	calvin cycle protein CP12-2, chloroplastic [Citrus clementina]		Cs_ont_3g015310	1552	1570	999	12628	15504	14350	6.94674e-77	3.43975	up	--	--	Cellular Component: integral component of membrane (GO:0016021);;	--	--	--	--	Hypoxia induced protein conserved region	--	S	Function unknown	uncharacterized protein LOC18041178 [Citrus clementina]
Cs_ont_8g001440	379	519	486	855	1165	1437	1.96323e-13	1.75674	up	[O]	Posttranslational modification, protein turnover, chaperones	Biological Process: response to reactive oxygen species (GO:0000302);; Cellular Component: cellular_component (GO:0005575);; Cellular Component: intracellular (GO:0005622);; Cellular Component: cell (GO:0005623);; Cellular Component: cytoplasm (GO:0005737);; Biological Process: response to stress (GO:0006950);; Biological Process: response to oxidative stress (GO:0006979);; Biological Process: bi…	K13993|9.8e-86|cic:CICLE_v10029428mg|K13993 HSP20 family protein | (RefSeq) hypothetical protein	Protein processing in endoplasmic reticulum (ko04141)	[O]	Posttranslational modification, protein turnover, chaperones	Hsp20/alpha crystallin family	18.1 kDa class I heat shock protein OS=Pisum sativum OX=3888 GN=HSP18.1 PE=1 SV=1	O	Posttranslational modification, protein turnover, chaperones	17.3 kDa class I heat shock protein [Citrus clementina]		Cs_ont_5g036500	540	546	490	1800	1832	1782	2.31912e-52	1.85458	up	[T]	Signal transduction mechanisms	Molecular Function: protein kinase activity (GO:0004672);; Molecular Function: ATP binding (GO:0005524);;	K24104|4.4e-71|thj:104799061|K24104 GPN-loop GTPase | (RefSeq) LOW QUALITY PROTEIN: uncharacterized protein LOC104799061	--	--	--	Protein kinase domain	G-type lectin S-receptor-like serine/threonine-protein kinase SD1-1 OS=Arabidopsis thaliana OX=3702 GN=SD11 PE=1 SV=1	T	Signal transduction mechanisms	hypothetical protein CISIN_1g013745mg [Citrus sinensis]
Cs_ont_3g007510	1468	1780	2097	3869	3636	4472	2.85618e-22	1.5916	up	[E]	Amino acid transport and metabolism	Molecular Function: carboxy-lyase activity (GO:0016831);; Biological Process: carboxylic acid metabolic process (GO:0019752);; Molecular Function: pyridoxal phosphate binding (GO:0030170);;	K01590|2.9e-287|cit:102629552|K01590 histidine decarboxylase [EC:4.1.1.22] | (RefSeq) serine decarboxylase	Histidine metabolism (ko00340)	[E]	Amino acid transport and metabolism	Pyridoxal-dependent decarboxylase conserved domain	Serine decarboxylase OS=Arabidopsis thaliana OX=3702 GN=SDC PE=1 SV=1	E	Amino acid transport and metabolism	serine decarboxylase [Citrus sinensis]		Cs_ont_4g006100	139	148	76	47	15	46	0.00153764	-1.69051	down	--	--	Molecular Function: GTPase activator activity (GO:0005096);; Biological Process: intracellular protein transport (GO:0006886);; Molecular Function: Rab GTPase binding (GO:0017137);; Biological Process: activation of GTPase activity (GO:0090630);;	K20360|4.9e-24|ccp:CHC_T00007273001|K20360 TBC1 domain family member 2 | (RefSeq) hypothetical protein	--	[R]	General function prediction only	Rab-GTPase-TBC domain	--	S	Function unknown	TBC domain-containing protein C1952.17c-like isoform X1 [Citrus sinensis]
Cs_ont_3g013260	914	904	761	1434	1252	2030	8.76445e-10	1.28979	up	--	--	--	K14014|3.2e-18|mtr:MTR_1g018020|K14014 small VCP/p97-interacting protein | (RefSeq) hypothetical protein	Protein processing in endoplasmic reticulum (ko04141)	--	--	Small VCP/p97-interacting protein	--	S	Function unknown	hypothetical protein CUMW_108570 [Citrus unshiu]		Citrus_sinensis_newGene_3695	1755	2161	1573	11982	9424	14454	1.25819e-77	2.77468	up	[H]	Coenzyme transport and metabolism	Cellular Component: integral component of membrane (GO:0016021);; Molecular Function: transferase activity, transferring alkyl or aryl (other than methyl) groups (GO:0016765);;	K09833|9.6e-231|cit:102615381|K09833 homogentisate phytyltransferase / homogentisate geranylgeranyltransferase [EC:2.5.1.115 2.5.1.116] | (RefSeq) coumarin 8-geranyltransferase 1b, chloroplastic-like isoform X1	Ubiquinone and other terpenoid-quinone biosynthesis (ko00130)	--	--	UbiA prenyltransferase family	Coumarin 8-geranyltransferase 1b, chloroplastic OS=Citrus limon OX=2708 GN=Cl-PT1b PE=1 SV=1	H	Coenzyme transport and metabolism	coumarin 8-geranyltransferase 1b, chloroplastic-like isoform X1 [Citrus sinensis]
Cs_ont_3g015310	4565	3201	4315	30022	25851	35531	3.95879e-62	3.32869	up	--	--	Cellular Component: integral component of membrane (GO:0016021);;	--	--	--	--	Hypoxia induced protein conserved region	--	S	Function unknown	uncharacterized protein LOC18041178 [Citrus clementina]		Cs_ont_3g032980	144	206	179	29	36	58	1.78533e-09	-2.03902	down	[L]	Replication, recombination and repair	Molecular Function: DNA binding (GO:0003677);; Molecular Function: DNA-directed DNA polymerase activity (GO:0003887);; Molecular Function: ATP binding (GO:0005524);; Cellular Component: nucleus (GO:0005634);; Cellular Component: DNA replication factor C complex (GO:0005663);; Biological Process: DNA-dependent DNA replication (GO:0006261);; Biological Process: DNA repair (GO:0006281);; Cellular Co…	K10756|5.0e-20|olu:OSTLU_119614|K10756 replication factor C subunit 3/5 | (RefSeq) rfc5; replication factor C subunit 5 (36kDa), probable	DNA replication (ko03030);; Nucleotide excision repair (ko03420);; Mismatch repair (ko03430)	[L]	Replication, recombination and repair	DNA polymerase III, delta subunit	Protein STICHEL OS=Arabidopsis thaliana OX=3702 GN=STI PE=1 SV=2	L	Replication, recombination and repair	protein STICHEL [Citrus sinensis]
Cs_ont_3g011920	810	942	928	1528	1398	1417	1.13669e-18	1.1279	up	[O]	Posttranslational modification, protein turnover, chaperones	Molecular Function: ATPase activator activity (GO:0001671);; Molecular Function: molecular_function (GO:0003674);; Cellular Component: cellular_component (GO:0005575);; Cellular Component: intracellular (GO:0005622);; Cellular Component: cell (GO:0005623);; Cellular Component: cytoplasm (GO:0005737);; Cellular Component: endoplasmic reticulum (GO:0005783);; Cellular Component: endoplasmic reticul…	K04506|6.5e-17|csat:104734106|K04506 E3 ubiquitin-protein ligase SIAH1 [EC:2.3.2.27] | (RefSeq) E3 ubiquitin-protein ligase SINA-like 7	Ubiquitin mediated proteolysis (ko04120)	--	--	DnaJ domain	--	O	Posttranslational modification, protein turnover, chaperones	uncharacterized protein LOC102621944 [Citrus sinensis]		Cs_ont_7g024200	1406	1559	1699	391	563	857	6.87129e-08	-1.30938	down	--		Molecular Function: transmembrane receptor protein serine/threonine kinase activity (GO:0004675);; Molecular Function: ATP binding (GO:0005524);; Cellular Component: plasma membrane (GO:0005886);; Biological Process: protein phosphorylation (GO:0006468);; Cellular Component: integral component of membrane (GO:0016021);;	K13418|1.7e-162|smo:SELMODRAFT_167872|K13418 somatic embryogenesis receptor kinase 1 [EC:2.7.10.1 2.7.11.1] | (RefSeq) hypothetical protein	--	--	--	Protein kinase domain	Protein NSP-INTERACTING KINASE 3 OS=Arabidopsis thaliana OX=3702 GN=NIK3 PE=1 SV=1	T	Signal transduction mechanisms	protein NSP-INTERACTING KINASE 3 [Citrus sinensis]
Cs_ont_5g036500	845	718	711	2108	2066	2016	9.80743e-30	1.86906	up	[T]	Signal transduction mechanisms	Molecular Function: protein kinase activity (GO:0004672);; Molecular Function: ATP binding (GO:0005524);;	K24104|4.4e-71|thj:104799061|K24104 GPN-loop GTPase | (RefSeq) LOW QUALITY PROTEIN: uncharacterized protein LOC104799061	--	--	--	Protein kinase domain	G-type lectin S-receptor-like serine/threonine-protein kinase SD1-1 OS=Arabidopsis thaliana OX=3702 GN=SD11 PE=1 SV=1	T	Signal transduction mechanisms	hypothetical protein CISIN_1g013745mg [Citrus sinensis]		Cs_ont_5g013560	1065	1166	1186	3563	3253	3685	1.17699e-85	1.69171	up	[CI]	Energy production and conversion;; Lipid transport and metabolism	Cellular Component: endoplasmic reticulum (GO:0005783);; Molecular Function: electron carrier activity (GO:0009055);; Cellular Component: membrane (GO:0016020);; Cellular Component: integral component of membrane (GO:0016021);; Molecular Function: heme binding (GO:0020037);; Cellular Component: intracellular membrane-bounded organelle (GO:0043231);; Molecular Function: metal ion binding (GO:00468…	K23490|1.7e-72|cic:CICLE_v10022818mg|K23490 cytochrome b5 | (RefSeq) hypothetical protein	--	[C]	Energy production and conversion	Cytochrome b5-like Heme/Steroid binding domain	Cytochrome b5 OS=Nicotiana tabacum OX=4097 PE=2 SV=1	C	Energy production and conversion	cytochrome b5 [Citrus clementina]
Cs_ont_3g009750	126	271	403	54	34	48	2.72432e-05	-2.12577	down	--	--	Biological Process: amino acid transmembrane transport (GO:0003333);; Cellular Component: plasma membrane (GO:0005886);; Molecular Function: amino acid transmembrane transporter activity (GO:0015171);; Cellular Component: integral component of membrane (GO:0016021);;	K13946|9.4e-275|cit:102616273|K13946 auxin influx carrier (AUX1 LAX family) | (RefSeq) auxin transporter-like protein 3	Plant hormone signal transduction (ko04075)	[E]	Amino acid transport and metabolism	Transmembrane amino acid transporter protein	Auxin transporter-like protein 3 OS=Medicago truncatula OX=3880 GN=LAX3 PE=2 SV=1	E	Amino acid transport and metabolism	auxin transporter-like protein 3 [Citrus sinensis]		Cs_ont_5g030370	5486	5560	5146	688	697	893	1.89362e-149	-2.76455	down	--	--	--	--	--	--	--	--	--	--	--	hypothetical protein CISIN_1g034543mg [Citrus sinensis]
Cs_ont_3g009790	204	273	320	68	72	44	1.0034e-05	-1.67318	down	--	--	Biological Process: fucose metabolic process (GO:0006004);; Cellular Component: integral component of membrane (GO:0016021);; Molecular Function: transferase activity, transferring glycosyl groups (GO:0016757);;	K23280|1.3e-56|sbi:8084560|K23280 rhamnogalacturonan I rhamnosyltransferase [EC:2.4.1.351] | (RefSeq) uncharacterized protein At1g04910	--	--	--	GDP-fucose protein O-fucosyltransferase	O-fucosyltransferase 11 OS=Arabidopsis thaliana OX=3702 GN=OFUT11 PE=2 SV=1	G	Carbohydrate transport and metabolism	O-fucosyltransferase 11 isoform X3 [Citrus clementina]		Cs_ont_4g010710	1066	1104	957	2152	2404	2077	8.61463e-17	1.16241	up	--	--	Cellular Component: cytosol (GO:0005829);; Molecular Function: metal ion binding (GO:0046872);;	--	--	[S]	Function unknown	Protein similar to CwfJ C-terminus 1	Zinc finger CCCH domain-containing protein 64 OS=Arabidopsis thaliana OX=3702 GN=At5g56900 PE=2 SV=1	S	Function unknown	hypothetical protein CICLE_v10010506mg, partial [Citrus clementina]
Citrus_sinensis_newGene_3695	4319	2325	3891	15679	16727	25020	1.37929e-23	2.84783	up	[H]	Coenzyme transport and metabolism	Cellular Component: integral component of membrane (GO:0016021);; Molecular Function: transferase activity, transferring alkyl or aryl (other than methyl) groups (GO:0016765);;	K09833|9.6e-231|cit:102615381|K09833 homogentisate phytyltransferase / homogentisate geranylgeranyltransferase [EC:2.5.1.115 2.5.1.116] | (RefSeq) coumarin 8-geranyltransferase 1b, chloroplastic-like isoform X1	Ubiquinone and other terpenoid-quinone biosynthesis (ko00130)	--	--	UbiA prenyltransferase family	Coumarin 8-geranyltransferase 1b, chloroplastic OS=Citrus limon OX=2708 GN=Cl-PT1b PE=1 SV=1	H	Coenzyme transport and metabolism	coumarin 8-geranyltransferase 1b, chloroplastic-like isoform X1 [Citrus sinensis]		Cs_ont_8g029350	5945	6379	4644	762	1104	1315	4.85518e-34	-2.3508	down	[I]	Lipid transport and metabolism	Molecular Function: hydroxymethylglutaryl-CoA reductase (NADPH) activity (GO:0004420);; Cellular Component: peroxisomal membrane (GO:0005778);; Cellular Component: endoplasmic reticulum membrane (GO:0005789);; Biological Process: isoprenoid biosynthetic process (GO:0008299);; Biological Process: coenzyme A metabolic process (GO:0015936);; Cellular Component: integral component of membrane (GO:001…	K00021|4.4e-281|cit:102629783|K00021 hydroxymethylglutaryl-CoA reductase (NADPH) [EC:1.1.1.34] | (RefSeq) 3-hydroxy-3-methylglutaryl-coenzyme A reductase 1-like	Terpenoid backbone biosynthesis (ko00900)	[I]	Lipid transport and metabolism	Hydroxymethylglutaryl-coenzyme A reductase	3-hydroxy-3-methylglutaryl-coenzyme A reductase 1 OS=Gossypium hirsutum OX=3635 GN=HMG1 PE=3 SV=1	I	Lipid transport and metabolism	3-hydroxy-3-methylglutaryl-coenzyme A reductase 1-like [Citrus sinensis]
Cs_ont_3g032980	234	476	428	84	48	33	2.1317e-07	-2.34063	down	[L]	Replication, recombination and repair	Molecular Function: DNA binding (GO:0003677);; Molecular Function: DNA-directed DNA polymerase activity (GO:0003887);; Molecular Function: ATP binding (GO:0005524);; Cellular Component: nucleus (GO:0005634);; Cellular Component: DNA replication factor C complex (GO:0005663);; Biological Process: DNA-dependent DNA replication (GO:0006261);; Biological Process: DNA repair (GO:0006281);; Cellular Co…	K10756|5.0e-20|olu:OSTLU_119614|K10756 replication factor C subunit 3/5 | (RefSeq) rfc5; replication factor C subunit 5 (36kDa), probable	DNA replication (ko03030);; Nucleotide excision repair (ko03420);; Mismatch repair (ko03430)	[L]	Replication, recombination and repair	DNA polymerase III, delta subunit	Protein STICHEL OS=Arabidopsis thaliana OX=3702 GN=STI PE=1 SV=2	L	Replication, recombination and repair	protein STICHEL [Citrus sinensis]		Cs_ont_8g015870	233	225	213	1748	3344	1727	5.72196e-33	3.43327	up	[T]	Signal transduction mechanisms	Molecular Function: ATP binding (GO:0005524);; Cellular Component: integral component of membrane (GO:0016021);; Molecular Function: ATPase activity (GO:0016887);;	K21396|3.9e-55|gsl:Gasu_36200|K21396 ATP-binding cassette, subfamily G (WHITE), eye pigment precursor transporter | (RefSeq) ABC transporter, ATP-binding protein	--	[Q]	Secondary metabolites biosynthesis, transport and catabolism	ABC transporter	ABC transporter G family member 11 OS=Arabidopsis thaliana OX=3702 GN=ABCG11 PE=1 SV=1	Q	Secondary metabolites biosynthesis, transport and catabolism	hypothetical protein CICLE_v10027954mg [Citrus clementina]
Cs_ont_6g007490	7	31	13	53	37	66	0.00523507	2.07015	up	--	--	--	--	--	--	--	--	--	--	--	hypothetical protein EZV62_016161 [Acer yangbiense]		Cs_ont_5g017400	392	371	436	854	719	711	1.6868e-08	1.00359	up	[VI]	Defense mechanisms;; Lipid transport and metabolism	Molecular Function: glutathione peroxidase activity (GO:0004602);; Biological Process: response to oxidative stress (GO:0006979);; Cellular Component: integral component of membrane (GO:0016021);;	K00432|3.1e-113|cic:CICLE_v10022293mg|K00432 glutathione peroxidase [EC:1.11.1.9] | (RefSeq) hypothetical protein	Glutathione metabolism (ko00480);; Arachidonic acid metabolism (ko00590)	[O]	Posttranslational modification, protein turnover, chaperones	Glutathione peroxidase	Probable glutathione peroxidase 2 OS=Arabidopsis thaliana OX=3702 GN=GPX2 PE=1 SV=1	O	Posttranslational modification, protein turnover, chaperones	probable glutathione peroxidase 2 [Citrus clementina]
Cs_ont_7g024200	2221	3445	3463	847	856	746	4.9456e-13	-1.45592	down	--		Molecular Function: transmembrane receptor protein serine/threonine kinase activity (GO:0004675);; Molecular Function: ATP binding (GO:0005524);; Cellular Component: plasma membrane (GO:0005886);; Biological Process: protein phosphorylation (GO:0006468);; Cellular Component: integral component of membrane (GO:0016021);;	K13418|1.7e-162|smo:SELMODRAFT_167872|K13418 somatic embryogenesis receptor kinase 1 [EC:2.7.10.1 2.7.11.1] | (RefSeq) hypothetical protein	--	--	--	Protein kinase domain	Protein NSP-INTERACTING KINASE 3 OS=Arabidopsis thaliana OX=3702 GN=NIK3 PE=1 SV=1	T	Signal transduction mechanisms	protein NSP-INTERACTING KINASE 3 [Citrus sinensis]		Cs_ont_3g029490	160	111	100	659	234	510	9.24034e-07	1.97297	up	[C]	Energy production and conversion	Molecular Function: oxidoreductase activity (GO:0016491);; Molecular Function: FAD binding (GO:0071949);;	K22395|1.2e-156|nau:109214673|K22395 cinnamyl-alcohol dehydrogenase [EC:1.1.1.195] | (RefSeq) berberine bridge enzyme-like 28	Phenylpropanoid biosynthesis (ko00940)	--	--	FAD binding domain	Berberine bridge enzyme-like 18 OS=Arabidopsis thaliana OX=3702 GN=At4g20820 PE=3 SV=1	C	Energy production and conversion	berberine bridge enzyme-like 18 [Citrus sinensis]
Cs_ont_8g020580	64	55	80	21	8	14	0.00584257	-1.80216	down	[G]	Carbohydrate transport and metabolism	Biological Process: carbohydrate metabolic process (GO:0005975);; Molecular Function: phosphotransferase activity, alcohol group as acceptor (GO:0016773);;	K22935|1.4e-224|cit:102617017|K22935 D-ribulokinase [EC:2.7.1.47] | (RefSeq) D-ribulose kinase isoform X1	Pentose and glucuronate interconversions (ko00040)	--	--	FGGY family of carbohydrate kinases, C-terminal domain	D-ribulose kinase OS=Arabidopsis thaliana OX=3702 GN=XK1 PE=1 SV=1	G	Carbohydrate transport and metabolism	D-ribulose kinase isoform X2 [Citrus sinensis]		Cs_ont_7g022200	13549	14661	14179	2605	2636	3767	1.89885e-72	-2.1725	down	--	--	Biological Process: reproduction (GO:0000003);; Cellular Component: nuclear chromosome (GO:0000228);; Biological Process: nuclear division (GO:0000280);; Cellular Component: chromatin (GO:0000785);; Cellular Component: condensed chromosome (GO:0000793);; Cellular Component: condensed nuclear chromosome (GO:0000794);; Biological Process: developmental process involved in reproduction (GO:0003006);…	K17616|4.6e-70|egr:104417750|K17616 CTD small phosphatase-like protein 2 [EC:3.1.3.-] | (RefSeq) CTD small phosphatase-like protein 2	--	[B]	Chromatin structure and dynamics	Rubber elongation factor protein (REF)	Meiosis-specific protein ASY1 OS=Arabidopsis thaliana OX=3702 GN=ASY1 PE=1 SV=1	B	Chromatin structure and dynamics	hypothetical protein CUMW_079700, partial [Citrus unshiu]
Cs_ont_2g014400	81	133	186	481	482	433	1.58291e-11	2.24138	up	--	--	Molecular Function: 1-phosphatidylinositol binding (GO:0005545);; Cellular Component: clathrin-coated vesicle (GO:0030136);; Molecular Function: clathrin binding (GO:0030276);; Biological Process: clathrin coat assembly (GO:0048268);;	K20043|4.9e-30|fve:101290885|K20043 clathrin coat assembly protein AP180 | (RefSeq) putative clathrin assembly protein At1g03050	--	[TU]	Signal transduction mechanisms;; Intracellular trafficking, secretion, and vesicular transport	ANTH domain	Putative clathrin assembly protein At1g25240 OS=Arabidopsis thaliana OX=3702 GN=At1g25240 PE=3 SV=1	--	--	putative clathrin assembly protein At1g25240 [Citrus sinensis]		Cs_ont_1g001840	309	273	351	108	104	139	6.37874e-09	-1.34913	down	[QV]	Secondary metabolites biosynthesis, transport and catabolism;; Defense mechanisms	Molecular Function: monooxygenase activity (GO:0004497);; Molecular Function: iron ion binding (GO:0005506);; Molecular Function: oxidoreductase activity, acting on paired donors, with incorporation or reduction of molecular oxygen (GO:0016705);; Molecular Function: heme binding (GO:0020037);;	K20562|1.9e-233|cic:CICLE_v10027549mg|K20562 biphenyl-4-hydroxylase | (RefSeq) hypothetical protein	--	[Q]	Secondary metabolites biosynthesis, transport and catabolism	Cytochrome P450	Cytochrome P450 71AU50 OS=Prunus mume OX=102107 GN=CYP71AU50 PE=2 SV=1	Q	Secondary metabolites biosynthesis, transport and catabolism	cytochrome P450 CYP736A12 [Citrus clementina]
Citrus_sinensis_newGene_198	3712	3538	2864	5021	5644	4823	2.456e-09	1.04746	up	--		Molecular Function: protein serine/threonine kinase activity (GO:0004674);; Molecular Function: ATP binding (GO:0005524);; Cellular Component: integral component of membrane (GO:0016021);; Biological Process: recognition of pollen (GO:0048544);;	K24104|2.8e-72|thj:104799061|K24104 GPN-loop GTPase | (RefSeq) LOW QUALITY PROTEIN: uncharacterized protein LOC104799061	--	--	--	Protein tyrosine and serine/threonine kinase	Receptor-like serine/threonine-protein kinase SD1-8 OS=Arabidopsis thaliana OX=3702 GN=SD18 PE=1 SV=1	--	--	receptor-like serine/threonine-protein kinase SD1-8 isoform X1 [Citrus sinensis]		Cs_ont_2g013160	871	1076	1053	155	169	333	3.85791e-16	-2.13773	down	--	--	Cellular Component: nucleosome (GO:0000786);; Molecular Function: DNA binding (GO:0003677);; Cellular Component: nucleus (GO:0005634);; Biological Process: nucleosome assembly (GO:0006334);; Biological Process: regulation of transcription, DNA-templated (GO:0006355);; Cellular Component: host cell nucleus (GO:0042025);;	K11275|5.6e-09|pxb:103931085|K11275 histone H1/5 | (RefSeq) histone H1.2-like	--	--	--	linker histone H1 and H5 family	HMG-Y-related protein A OS=Glycine max OX=3847 PE=2 SV=1	B	Chromatin structure and dynamics	HMG-Y-related protein B-like [Citrus sinensis]
Citrus_sinensis_newGene_2400	64	29	47	94	98	100	0.00355161	1.46813	up	--	--	Molecular Function: DNA binding (GO:0003677);; Biological Process: regulation of transcription from RNA polymerase II promoter (GO:0006357);; Molecular Function: protein dimerization activity (GO:0046983);;	--	--	--	--	--	--	K	Transcription	transcription factor bHLH118-like [Citrus sinensis]		Cs_ont_5g047140	169	203	135	4127	6850	3346	1.19494e-66	4.91692	up	[E]	Amino acid transport and metabolism	Cellular Component: integral component of membrane (GO:0016021);; Molecular Function: transmembrane transporter activity (GO:0022857);;	K14638|8.1e-112|cmax:111493070|K14638 solute carrier family 15 (peptide/histidine transporter), member 3/4 | (RefSeq) protein NRT1/ PTR FAMILY 2.13-like	--	[E]	Amino acid transport and metabolism	POT family	Protein NRT1/ PTR FAMILY 2.11 OS=Arabidopsis thaliana OX=3702 GN=NPF2.11 PE=1 SV=1	E	Amino acid transport and metabolism	protein NRT1/ PTR FAMILY 2.11-like [Citrus sinensis]
Cs_ont_2g023250	2667	2768	2370	4156	3845	3698	3.88035e-15	1.01437	up	--	--	Cellular Component: integral component of membrane (GO:0016021);;	K20781|0.0e+00|cic:CICLE_v10014283mg|K20781 peptidyl serine alpha-galactosyltransferase [EC:2.4.1.-] | (RefSeq) hypothetical protein	Other types of O-glycan biosynthesis (ko00514)	--	--	--	Peptidyl serine alpha-galactosyltransferase OS=Arabidopsis thaliana OX=3702 GN=SERGT1 PE=2 SV=1	--	--	peptidyl serine alpha-galactosyltransferase [Citrus clementina]		Cs_ont_9g005960	80	86	110	23	38	51	0.00373858	-1.24119	down	[L]	Replication, recombination and repair	Molecular Function: RNA binding (GO:0003723);; Cellular Component: cytosol (GO:0005829);; Biological Process: posttranscriptional gene silencing by RNA (GO:0035194);; Cellular Component: P granule (GO:0043186);;	K18422|0.0e+00|cit:102615655|K18422 helicase MOV-10 [EC:3.6.4.13] | (RefSeq) probable RNA helicase SDE3	--	[A]	RNA processing and modification	AAA domain	Probable RNA helicase SDE3 OS=Arabidopsis thaliana OX=3702 GN=SDE3 PE=1 SV=1	L	Replication, recombination and repair	probable RNA helicase SDE3 [Citrus sinensis]
Cs_ont_5g004950	16	27	44	69	84	72	0.00154957	1.81004	up	--	--	Cellular Component: chloroplast thylakoid (GO:0009534);; Cellular Component: integral component of membrane (GO:0016021);;	--	--	--	--	Protein of unknown function (DUF4079)	--	S	Function unknown	uncharacterized protein LOC18047059 [Citrus clementina]		Cs_ont_8g010120	0	6	4	114	43	35	2.67815e-06	4.38266	up	[M]	Cell wall/membrane/envelope biogenesis	Molecular Function: protein kinase activity (GO:0004672);; Molecular Function: calcium ion binding (GO:0005509);; Molecular Function: ATP binding (GO:0005524);; Cellular Component: integral component of membrane (GO:0016021);; Molecular Function: polysaccharide binding (GO:0030247);;	K23544|2.2e-97|brp:103842861|K23544 serine incorporator 1/3 | (RefSeq) serine incorporator 3	--	--	--	Protein kinase domain	Wall-associated receptor kinase 2 OS=Arabidopsis thaliana OX=3702 GN=WAK2 PE=1 SV=1	T	Signal transduction mechanisms	wall-associated receptor kinase 2-like [Citrus sinensis]
Cs_ont_5g015580	291	554	490	102	118	138	4.6557e-06	-1.45437	down	--	--	--	--	--	--	--	--	--	S	Function unknown	uncharacterized protein LOC18048688 [Citrus clementina]		Cs_ont_6g004300	58	65	105	279	818	473	2.75825e-11	2.86851	up	[E]	Amino acid transport and metabolism	Biological Process: glutamine metabolic process (GO:0006541);; Molecular Function: hydrolase activity (GO:0016787);;	--	--	--	--	Peptidase C26	Putative glutamine amidotransferase GAT1_2.1 OS=Arabidopsis thaliana OX=3702 GN=GAT1_2.1 PE=2 SV=1	F	Nucleotide transport and metabolism	putative glutamine amidotransferase GAT1_2.1 [Citrus sinensis]
Cs_ont_1g026860	1427	1630	1803	2980	2555	3127	6.16261e-20	1.25974	up	--	--	Molecular Function: molecular_function (GO:0003674);; Molecular Function: transcription factor activity, sequence-specific DNA binding (GO:0003700);; Molecular Function: binding (GO:0005488);; Molecular Function: protein binding (GO:0005515);; Molecular Function: phospholipid binding (GO:0005543);; Cellular Component: cellular_component (GO:0005575);; Cellular Component: intracellular (GO:0005622…	K19600|5.6e-45|mis:MICPUN_63330|K19600 tubby-related protein 1 | (RefSeq) tubby-like protein	--	[R]	General function prediction only	Tub family	Tubby-like F-box protein 5 OS=Oryza sativa subsp. japonica OX=39947 GN=TULP5 PE=2 SV=1	S	Function unknown	tubby-like F-box protein 5 [Citrus clementina]		Cs_ont_4g001850	1630	1955	1828	398	483	375	5.09487e-37	-2.0248	down	[T]	Signal transduction mechanisms	Molecular Function: protein serine/threonine kinase activity (GO:0004674);; Molecular Function: ATP binding (GO:0005524);; Cellular Component: integral component of membrane (GO:0016021);;	K13430|9.4e-43|bna:106384015|K13430 serine/threonine-protein kinase PBS1 [EC:2.7.11.1] | (RefSeq) serine/threonine-protein kinase PBS1-like	Plant-pathogen interaction (ko04626)	[T]	Signal transduction mechanisms	Protein kinase domain	Probable receptor-like protein kinase At1g80640 OS=Arabidopsis thaliana OX=3702 GN=At1g80640 PE=2 SV=1	T	Signal transduction mechanisms	hypothetical protein CISIN_1g012975mg [Citrus sinensis]
Cs_ont_5g039590	1115	2328	2148	416	360	348	5.82503e-12	-1.86769	down	[T]	Signal transduction mechanisms	Molecular Function: protein kinase activity (GO:0004672);; Molecular Function: ATP binding (GO:0005524);;	K08819|1.0e-163|zju:107426917|K08819 cyclin-dependent kinase 12/13 [EC:2.7.11.22 2.7.11.23] | (RefSeq) probable serine/threonine-protein kinase At1g54610	--	[D]	Cell cycle control, cell division, chromosome partitioning	Protein kinase domain	Protein IMPAIRED IN BABA-INDUCED STERILITY 1 OS=Arabidopsis thaliana OX=3702 GN=IBS1 PE=3 SV=1	T	Signal transduction mechanisms	protein IMPAIRED IN BABA-INDUCED STERILITY 1-like [Citrus sinensis]		Cs_ont_6g010320	1475	1768	1552	3625	3304	3759	1.05129e-48	1.23061	up	[L]	Replication, recombination and repair	Molecular Function: RNA binding (GO:0003723);; Molecular Function: RNA helicase activity (GO:0003724);; Molecular Function: ATP binding (GO:0005524);; Cellular Component: nucleus (GO:0005634);; Cellular Component: P granule (GO:0043186);;	K11594|0.0e+00|cit:102613246|K11594 ATP-dependent RNA helicase DDX3X [EC:3.6.4.13] | (RefSeq) DEAD-box ATP-dependent RNA helicase 37-like	--	[A]	RNA processing and modification	DEAD/DEAH box helicase	DEAD-box ATP-dependent RNA helicase 37 OS=Arabidopsis thaliana OX=3702 GN=RH37 PE=2 SV=2	A	RNA processing and modification	DEAD-box ATP-dependent RNA helicase 37-like [Citrus sinensis]
Cs_ont_5g017400	813	940	1032	1826	1861	1757	4.59687e-20	1.3998	up	[VI]	Defense mechanisms;; Lipid transport and metabolism	Molecular Function: glutathione peroxidase activity (GO:0004602);; Biological Process: response to oxidative stress (GO:0006979);; Cellular Component: integral component of membrane (GO:0016021);;	K00432|3.1e-113|cic:CICLE_v10022293mg|K00432 glutathione peroxidase [EC:1.11.1.9] | (RefSeq) hypothetical protein	Glutathione metabolism (ko00480);; Arachidonic acid metabolism (ko00590)	[O]	Posttranslational modification, protein turnover, chaperones	Glutathione peroxidase	Probable glutathione peroxidase 2 OS=Arabidopsis thaliana OX=3702 GN=GPX2 PE=1 SV=1	O	Posttranslational modification, protein turnover, chaperones	probable glutathione peroxidase 2 [Citrus clementina]		Cs_ont_1g029680	5559	6914	4566	11737	16320	13891	7.98971e-15	1.38135	up	[O]	Posttranslational modification, protein turnover, chaperones	Molecular Function: thioredoxin-disulfide reductase activity (GO:0004791);; Cellular Component: cytoplasm (GO:0005737);; Biological Process: removal of superoxide radicals (GO:0019430);;	K00384|4.4e-214|cic:CICLE_v10025834mg|K00384 thioredoxin reductase (NADPH) [EC:1.8.1.9] | (RefSeq) hypothetical protein	Selenocompound metabolism (ko00450)	[O]	Posttranslational modification, protein turnover, chaperones	Pyridine nucleotide-disulphide oxidoreductase	Thioredoxin reductase 1, mitochondrial OS=Arabidopsis thaliana OX=3702 GN=NTR1 PE=1 SV=3	O	Posttranslational modification, protein turnover, chaperones	thioredoxin reductase NTRB [Citrus clementina]
Cs_ont_7g022200	5900	8224	6449	2634	2065	2484	1.42802e-15	-1.08383	down	--	--	Biological Process: reproduction (GO:0000003);; Cellular Component: nuclear chromosome (GO:0000228);; Biological Process: nuclear division (GO:0000280);; Cellular Component: chromatin (GO:0000785);; Cellular Component: condensed chromosome (GO:0000793);; Cellular Component: condensed nuclear chromosome (GO:0000794);; Biological Process: developmental process involved in reproduction (GO:0003006);…	K17616|4.6e-70|egr:104417750|K17616 CTD small phosphatase-like protein 2 [EC:3.1.3.-] | (RefSeq) CTD small phosphatase-like protein 2	--	[B]	Chromatin structure and dynamics	Rubber elongation factor protein (REF)	Meiosis-specific protein ASY1 OS=Arabidopsis thaliana OX=3702 GN=ASY1 PE=1 SV=1	B	Chromatin structure and dynamics	hypothetical protein CUMW_079700, partial [Citrus unshiu]		Cs_ont_2g004120	1545	1099	892	2838	2310	4534	3.20678e-08	1.4942	up	[E]	Amino acid transport and metabolism	Cellular Component: integral component of membrane (GO:0016021);;	K05387|2.2e-121|mdm:103408934|K05387 glutamate receptor, ionotropic, plant | (RefSeq) glutamate receptor 2.7-like	--	[PET]	Inorganic ion transport and metabolism;; Amino acid transport and metabolism;; Signal transduction mechanisms	Receptor family ligand binding region	Glutamate receptor 3.5 OS=Arabidopsis thaliana OX=3702 GN=GLR3.5 PE=2 SV=2	--	--	hypothetical protein CISIN_1g002454mg [Citrus sinensis]
Cs_ont_4g025130	968	414	344	160	171	77	0.00186904	-1.66591	down	--	--	Molecular Function: protein binding (GO:0005515);;	--	--	[R]	General function prediction only	Leucine rich repeat	Plant intracellular Ras-group-related LRR protein 6 OS=Arabidopsis thaliana OX=3702 GN=PIRL6 PE=2 SV=1	S	Function unknown	plant intracellular Ras-group-related LRR protein 6 [Citrus clementina]		Cs_ont_8g028900	1371	1526	1254	3714	3356	3639	3.7555e-43	1.44165	up	[CE]	Energy production and conversion;; Amino acid transport and metabolism	Molecular Function: isocitrate dehydrogenase (NAD+) activity (GO:0004449);; Biological Process: tricarboxylic acid cycle (GO:0006099);;	K00030|4.7e-152|cic:CICLE_v10028714mg|K00030 isocitrate dehydrogenase (NAD+) [EC:1.1.1.41] | (RefSeq) hypothetical protein	Citrate cycle (TCA cycle) (ko00020);; Carbon metabolism (ko01200);; 2-Oxocarboxylic acid metabolism (ko01210);; Biosynthesis of amino acids (ko01230)	[E]	Amino acid transport and metabolism	Isocitrate/isopropylmalate dehydrogenase	Isocitrate dehydrogenase [NAD] regulatory subunit 1, mitochondrial OS=Arabidopsis thaliana OX=3702 GN=IDH1 PE=1 SV=2	E	Amino acid transport and metabolism	hypothetical protein CUMW_094600 [Citrus unshiu]
Cs_ont_3g009210	2134	1709	1336	516	582	611	1.01188e-06	-1.17633	down	--	--	Molecular Function: protein binding (GO:0005515);; Cellular Component: cellular_component (GO:0005575);; Cellular Component: intracellular (GO:0005622);; Cellular Component: cell (GO:0005623);; Cellular Component: nucleus (GO:0005634);; Cellular Component: cytoplasm (GO:0005737);; Cellular Component: mitochondrion (GO:0005739);; Biological Process: regulation of translation (GO:0006417);; Biologi…	K10295|2.8e-148|cit:102608110|K10295 F-box protein 9 | (RefSeq) F-box protein 7 isoform X1	--	[R]	General function prediction only	F-box domain	F-box protein 7 OS=Arabidopsis thaliana OX=3702 GN=SKIP32 PE=1 SV=1	S	Function unknown	F-box protein 7 isoform X2 [Citrus sinensis]		Cs_ont_6g009100	1755	1952	1749	758	699	827	1.04706e-36	-1.18521	down	--	--	Molecular Function: calcium ion binding (GO:0005509);;	--	--	[S]	Function unknown	TLD	--	S	Function unknown	TLD domain-containing protein 1 isoform X1 [Citrus sinensis]
Cs_ont_1g026040	1483	1135	952	364	293	376	2.73018e-08	-1.37432	down	--		Molecular Function: protein kinase activity (GO:0004672);; Molecular Function: ATP binding (GO:0005524);; Cellular Component: integral component of membrane (GO:0016021);;	K13429|1.7e-55|cam:101510407|K13429 chitin elicitor receptor kinase 1 | (RefSeq) chitin elicitor receptor kinase 1-like	Plant-pathogen interaction (ko04626)	--	--	Protein tyrosine and serine/threonine kinase	Protein LYK5 OS=Arabidopsis thaliana OX=3702 GN=LYK5 PE=2 SV=1	T	Signal transduction mechanisms	hypothetical protein CISIN_1g007261mg [Citrus sinensis]		Cs_ont_2g033180	3534	3977	4323	551	571	682	4.77073e-126	-2.64434	down	--	--	--	K15803|7.0e-11|qsu:111999375|K15803 (-)-germacrene D synthase [EC:4.2.3.75] | (RefSeq) (-)-germacrene D synthase-like	Sesquiterpenoid and triterpenoid biosynthesis (ko00909)	--	--	--	--	S	Function unknown	hypothetical protein CUMW_059360 [Citrus unshiu]
Cs_ont_2g032140	55	127	123	17	0	7	0.00134396	-3.25195	down	--	--	Biological Process: regulation of DNA endoreduplication (GO:0032875);;	--	--	--	--	--	Cyclin-dependent protein kinase inhibitor SMR9 OS=Arabidopsis thaliana OX=3702 GN=SMR9 PE=3 SV=1	S	Function unknown	cyclin-dependent protein kinase inhibitor SMR9 [Citrus sinensis]		Cs_ont_5g047210	16265	17570	17205	2094	1992	2734	9.77142e-178	-2.83938	down	--	--	Cellular Component: nucleus (GO:0005634);; Molecular Function: sequence-specific DNA binding (GO:0043565);; Biological Process: positive regulation of transcription, DNA-templated (GO:0045893);;	K09338|1.6e-74|vvi:100241577|K09338 homeobox-leucine zipper protein | (RefSeq) homeobox-leucine zipper protein HAT5	--	[K]	Transcription	Homeodomain	Homeobox-leucine zipper protein HAT5 OS=Arabidopsis thaliana OX=3702 GN=HAT5 PE=1 SV=1	K	Transcription	homeobox-leucine zipper protein HAT5 [Citrus sinensis]
Cs_ont_1g001840	15919	20329	9215	3483	4444	3955	2.8843e-08	-1.4886	down	[QV]	Secondary metabolites biosynthesis, transport and catabolism;; Defense mechanisms	Molecular Function: monooxygenase activity (GO:0004497);; Molecular Function: iron ion binding (GO:0005506);; Molecular Function: oxidoreductase activity, acting on paired donors, with incorporation or reduction of molecular oxygen (GO:0016705);; Molecular Function: heme binding (GO:0020037);;	K20562|1.9e-233|cic:CICLE_v10027549mg|K20562 biphenyl-4-hydroxylase | (RefSeq) hypothetical protein	--	[Q]	Secondary metabolites biosynthesis, transport and catabolism	Cytochrome P450	Cytochrome P450 71AU50 OS=Prunus mume OX=102107 GN=CYP71AU50 PE=2 SV=1	Q	Secondary metabolites biosynthesis, transport and catabolism	cytochrome P450 CYP736A12 [Citrus clementina]		Cs_ont_1g005120	6257	7034	7041	2429	2513	2118	2.30084e-29	-1.4451	down	[G]	Carbohydrate transport and metabolism	Molecular Function: polygalacturonase activity (GO:0004650);; Cellular Component: extracellular region (GO:0005576);; Biological Process: carbohydrate metabolic process (GO:0005975);; Cellular Component: integral component of membrane (GO:0016021);; Biological Process: cell wall organization (GO:0071555);;	K01184|1.7e-29|mtr:MTR_5g043350|K01184 polygalacturonase [EC:3.2.1.15] | (RefSeq) polygalacturonase/glycoside hydrolase family protein	Pentose and glucuronate interconversions (ko00040)	--	--	Glycosyl hydrolases family 28	Probable polygalacturonase OS=Vitis vinifera OX=29760 GN=GSVIVT00026920001 PE=1 SV=1	G	Carbohydrate transport and metabolism	probable polygalacturonase [Citrus clementina]
Cs_ont_2g002120	178	130	132	43	20	40	0.00039843	-1.69069	down	--	--	Molecular Function: hydrolase activity, hydrolyzing O-glycosyl compounds (GO:0004553);; Biological Process: carbohydrate metabolic process (GO:0005975);; Cellular Component: anchored component of plasma membrane (GO:0046658);;	K19891|1.5e-68|smo:SELMODRAFT_442025|K19891 glucan endo-1,3-beta-glucosidase 1/2/3 [EC:3.2.1.39] | (RefSeq) hypothetical protein	Starch and sucrose metabolism (ko00500)	--	--	Glycosyl hydrolases family 17	Glucan endo-1,3-beta-glucosidase 11 OS=Arabidopsis thaliana OX=3702 GN=At1g32860 PE=2 SV=1	G	Carbohydrate transport and metabolism	glucan endo-1,3-beta-glucosidase 11 [Citrus sinensis]		Cs_ont_8g029000	3473	3871	3473	801	974	855	2.74886e-56	-1.96264	down	--	--	Molecular Function: molecular_function (GO:0003674);; Molecular Function: transcription factor activity, sequence-specific DNA binding (GO:0003700);; Molecular Function: protein binding (GO:0005515);; Biological Process: regulation of transcription, DNA-templated (GO:0006355);; Biological Process: biological_process (GO:0008150);; Biological Process: regulation of biosynthetic process (GO:0009889…	K14833|1.1e-06|csl:COCSUDRAFT_46926|K14833 nucleolar complex protein 2 | (RefSeq) hypothetical protein	--	--	--	RWP-RK domain	Protein NLP2 OS=Arabidopsis thaliana OX=3702 GN=NLP2 PE=2 SV=3	K	Transcription	protein NLP2 isoform X1 [Citrus sinensis]
Cs_ont_7g018170	248	277	221	590	551	603	1.78399e-21	1.6561	up	[S]	Function unknown	Cellular Component: cellular_component (GO:0005575);; Cellular Component: intracellular (GO:0005622);; Cellular Component: cell (GO:0005623);; Cellular Component: cytoplasm (GO:0005737);; Cellular Component: chloroplast (GO:0009507);; Cellular Component: plastid (GO:0009536);; Cellular Component: organelle (GO:0043226);; Cellular Component: membrane-bounded organelle (GO:0043227);; Cellular Compo…	--	--	--	--	Large ribosomal RNA subunit accumulation protein YceD	Large ribosomal RNA subunit accumulation protein YCED homolog 1, chloroplastic OS=Arabidopsis thaliana OX=3702 GN=At3g19810 PE=2 SV=1	S	Function unknown	large ribosomal RNA subunit accumulation protein YCED homolog 1, chloroplastic isoform X1 [Citrus sinensis]		Cs_ont_3g023580	71	44	41	500	215	369	9.74602e-13	2.85336	up	--	--	Cellular Component: integral component of membrane (GO:0016021);;	K13466|7.6e-15|cit:102619059|K13466 EIX receptor 1/2 | (RefSeq) receptor-like protein EIX2	Plant-pathogen interaction (ko04626)	[R]	General function prediction only	Leucine rich repeat	Receptor-like protein 49 OS=Arabidopsis thaliana OX=3702 GN=RLP49 PE=2 SV=2	S	Function unknown	hypothetical protein CICLE_v10010867mg [Citrus clementina]
Cs_ont_2g013160	1796	1682	1363	474	168	306	1.38693e-08	-1.94296	down	--	--	Cellular Component: nucleosome (GO:0000786);; Molecular Function: DNA binding (GO:0003677);; Cellular Component: nucleus (GO:0005634);; Biological Process: nucleosome assembly (GO:0006334);; Biological Process: regulation of transcription, DNA-templated (GO:0006355);; Cellular Component: host cell nucleus (GO:0042025);;	K11275|5.6e-09|pxb:103931085|K11275 histone H1/5 | (RefSeq) histone H1.2-like	--	--	--	linker histone H1 and H5 family	HMG-Y-related protein A OS=Glycine max OX=3847 PE=2 SV=1	B	Chromatin structure and dynamics	HMG-Y-related protein B-like [Citrus sinensis]		Cs_ont_5g040410	282	244	239	502	430	531	3.11201e-08	1.00015	up	[L]	Replication, recombination and repair	Molecular Function: DNA binding (GO:0003677);; Molecular Function: ATP binding (GO:0005524);; Biological Process: DNA replication (GO:0006260);;	K10755|5.8e-186|cit:102617383|K10755 replication factor C subunit 2/4 | (RefSeq) replication factor C subunit 2	DNA replication (ko03030);; Nucleotide excision repair (ko03420);; Mismatch repair (ko03430)	[L]	Replication, recombination and repair	Replication factor C C-terminal domain	Replication factor C subunit 2 OS=Arabidopsis thaliana OX=3702 GN=RFC2 PE=1 SV=1	L	Replication, recombination and repair	replication factor C subunit 2 [Citrus sinensis]
Cs_ont_3g010470	504	439	365	146	99	95	7.13914e-07	-1.52196	down	[J]	Translation, ribosomal structure and biogenesis	Molecular Function: GTPase activity (GO:0003924);; Molecular Function: GTP binding (GO:0005525);; Biological Process: tRNA modification (GO:0006400);;	K03650|1.1e-306|cit:102619189|K03650 tRNA modification GTPase [EC:3.6.-.-] | (RefSeq) uncharacterized protein LOC102619189 isoform X1	--	[J]	Translation, ribosomal structure and biogenesis	MnmE helical domain	Probable tRNA modification GTPase MnmE OS=Cyanidium caldarium OX=2771 GN=mnmE PE=3 SV=1	J	Translation, ribosomal structure and biogenesis	uncharacterized protein LOC102619189 isoform X4 [Citrus sinensis]		Cs_ont_1g004200	548	560	483	5507	4376	5073	7.64286e-146	3.30449	up	[T]	Signal transduction mechanisms	Molecular Function: protein kinase activity (GO:0004672);; Molecular Function: ATP binding (GO:0005524);; Cellular Component: integral component of membrane (GO:0016021);;	K13435|9.0e-80|spen:107018783|K13435 serine/threonine-protein kinase Pto | (RefSeq) receptor-like protein kinase HERK 1 isoform X2	Plant-pathogen interaction (ko04626)	[T]	Signal transduction mechanisms	Protein tyrosine and serine/threonine kinase	Putative receptor-like protein kinase At5g39000 OS=Arabidopsis thaliana OX=3702 GN=At5g39000 PE=3 SV=1	T	Signal transduction mechanisms	putative receptor-like protein kinase At5g39000 [Citrus clementina]
Cs_ont_6g013390	63	184	73	903	946	743	1.34751e-20	3.48895	up	[E]	Amino acid transport and metabolism	Molecular Function: L-aspartate:2-oxoglutarate aminotransferase activity (GO:0004069);; Biological Process: cellular amino acid metabolic process (GO:0006520);; Biological Process: biosynthetic process (GO:0009058);; Molecular Function: pyridoxal phosphate binding (GO:0030170);;	K14455|5.9e-162|cic:CICLE_v10011760mg|K14455 aspartate aminotransferase, mitochondrial [EC:2.6.1.1] | (RefSeq) hypothetical protein	Arginine biosynthesis (ko00220);; Alanine, aspartate and glutamate metabolism (ko00250);; Cysteine and methionine metabolism (ko00270);; Arginine and proline metabolism (ko00330);; Tyrosine metabolism (ko00350);; Phenylalanine metabolism (ko00360);; Phenylalanine, tyrosine and tryptophan biosynthesis (ko00400);; Carbon fixation in photosynthetic organisms (ko00710);; Isoquinoline alkaloid biosynt…	[E]	Amino acid transport and metabolism	Aminotransferase class I and II	Aspartate aminotransferase, mitochondrial OS=Arabidopsis thaliana OX=3702 GN=ASP1 PE=1 SV=1	E	Amino acid transport and metabolism	hypothetical protein CUMW_001110 [Citrus unshiu]		Cs_ont_7g016710	691	1042	928	1632	2449	1626	1.95519e-07	1.19364	up	--	--	--	--	--	--	--	--	--	--	--	glycine-rich protein A3 [Citrus clementina]
Cs_ont_6g004300	1684	1410	2946	10699	9248	10362	1.82041e-23	2.74232	up	[E]	Amino acid transport and metabolism	Biological Process: glutamine metabolic process (GO:0006541);; Molecular Function: hydrolase activity (GO:0016787);;	--	--	--	--	Peptidase C26	Putative glutamine amidotransferase GAT1_2.1 OS=Arabidopsis thaliana OX=3702 GN=GAT1_2.1 PE=2 SV=1	F	Nucleotide transport and metabolism	putative glutamine amidotransferase GAT1_2.1 [Citrus sinensis]		Cs_ont_7g024080	414	405	567	1048	911	1004	3.55019e-10	1.16667	up	--	--	Molecular Function: molecular_function (GO:0003674);; Molecular Function: nucleic acid binding (GO:0003676);; Molecular Function: RNA binding (GO:0003723);; Molecular Function: catalytic activity (GO:0003824);; Molecular Function: nuclease activity (GO:0004518);; Molecular Function: endonuclease activity (GO:0004519);; Molecular Function: binding (GO:0005488);; Cellular Component: cellular_compon…	--	--	[R]	General function prediction only	PPR repeat	Pentatricopeptide repeat-containing protein At1g60770 OS=Arabidopsis thaliana OX=3702 GN=At1g60770 PE=1 SV=1	S	Function unknown	pentatricopeptide repeat-containing protein At1g60770 [Citrus sinensis]
Cs_ont_4g001850	225	426	581	168	114	106	0.00395624	-1.23072	down	[T]	Signal transduction mechanisms	Molecular Function: protein serine/threonine kinase activity (GO:0004674);; Molecular Function: ATP binding (GO:0005524);; Cellular Component: integral component of membrane (GO:0016021);;	K13430|9.4e-43|bna:106384015|K13430 serine/threonine-protein kinase PBS1 [EC:2.7.11.1] | (RefSeq) serine/threonine-protein kinase PBS1-like	Plant-pathogen interaction (ko04626)	[T]	Signal transduction mechanisms	Protein kinase domain	Probable receptor-like protein kinase At1g80640 OS=Arabidopsis thaliana OX=3702 GN=At1g80640 PE=2 SV=1	T	Signal transduction mechanisms	hypothetical protein CISIN_1g012975mg [Citrus sinensis]		Citrus_sinensis_newGene_727	13	8	24	265	139	257	1.14257e-16	3.9325	up	--	--	--	--	--	--	--	--	--	S	Function unknown	TMV resistance protein N-like [Citrus sinensis]
Cs_ont_7g019400	1576	1925	1479	570	485	494	3.5937e-16	-1.25069	down	--	--	Molecular Function: DNA binding (GO:0003677);; Molecular Function: transcription factor activity, sequence-specific DNA binding (GO:0003700);; Cellular Component: nucleus (GO:0005634);;	K13434|1.5e-16|qsu:112024624|K13434 pathogenesis-related genes transcriptional activator PTI6 | (RefSeq) pathogenesis-related genes transcriptional activator PTI6-like	Plant-pathogen interaction (ko04626)	--	--	AP2 domain	Ethylene-responsive transcription factor ERF118 OS=Arabidopsis thaliana OX=3702 GN=ERF118 PE=1 SV=1	K	Transcription	ethylene-responsive transcription factor ERF119 [Citrus sinensis]		Cs_ont_5g024310	522	524	512	1039	878	1123	8.28427e-16	1.03151	up	--	--	Molecular Function: GTPase activity (GO:0003924);; Molecular Function: GTP binding (GO:0005525);;	K01528|2.9e-223|cit:102620454|K01528 dynamin 1/3 [EC:3.6.5.5] | (RefSeq) dynamin-2A-like isoform X1	Endocytosis (ko04144)	[UR]	Intracellular trafficking, secretion, and vesicular transport;; General function prediction only	Dynamin central region	Dynamin-2A OS=Arabidopsis thaliana OX=3702 GN=DRP2A PE=1 SV=2	U	Intracellular trafficking, secretion, and vesicular transport	dynamin-2A-like isoform X2 [Citrus sinensis]
Cs_ont_6g010320	1515	2079	1792	3335	3391	3558	9.45784e-28	1.37076	up	[L]	Replication, recombination and repair	Molecular Function: RNA binding (GO:0003723);; Molecular Function: RNA helicase activity (GO:0003724);; Molecular Function: ATP binding (GO:0005524);; Cellular Component: nucleus (GO:0005634);; Cellular Component: P granule (GO:0043186);;	K11594|0.0e+00|cit:102613246|K11594 ATP-dependent RNA helicase DDX3X [EC:3.6.4.13] | (RefSeq) DEAD-box ATP-dependent RNA helicase 37-like	--	[A]	RNA processing and modification	DEAD/DEAH box helicase	DEAD-box ATP-dependent RNA helicase 37 OS=Arabidopsis thaliana OX=3702 GN=RH37 PE=2 SV=2	A	RNA processing and modification	DEAD-box ATP-dependent RNA helicase 37-like [Citrus sinensis]		Cs_ont_1g004670	403	539	517	54	12	22	1.76051e-18	-3.96731	down	--	--	--	--	--	--	--	PDDEXK-like family of unknown function	--	S	Function unknown	uncharacterized protein LOC18036815 [Citrus clementina]
Cs_ont_8g019970	1159	1315	1044	364	387	407	5.43507e-13	-1.16985	down	--	--	Molecular Function: ADP binding (GO:0043531);;	K13459|1.1e-43|vvi:100246175|K13459 disease resistance protein RPS2 | (RefSeq) probable disease resistance protein At4g27220	Plant-pathogen interaction (ko04626)	[T]	Signal transduction mechanisms	NB-ARC domain	Disease resistance protein At4g27190 OS=Arabidopsis thaliana OX=3702 GN=At4g27190 PE=2 SV=1	S	Function unknown	probable disease resistance protein At4g27220 [Citrus sinensis]		Cs_ont_3g017130	268	179	235	665	463	699	4.78913e-09	1.47581	up	--	--	Molecular Function: protein kinase activity (GO:0004672);; Molecular Function: ATP binding (GO:0005524);;	--	--	--	--	Salt stress response/antifungal	Cysteine-rich receptor-like protein kinase 8 OS=Arabidopsis thaliana OX=3702 GN=CRK8 PE=3 SV=2	T	Signal transduction mechanisms	cysteine-rich receptor-like protein kinase 10 [Citrus sinensis]
Cs_ont_1g029680	19782	18497	21403	49875	50129	46827	1.6459e-35	1.72552	up	[O]	Posttranslational modification, protein turnover, chaperones	Molecular Function: thioredoxin-disulfide reductase activity (GO:0004791);; Cellular Component: cytoplasm (GO:0005737);; Biological Process: removal of superoxide radicals (GO:0019430);;	K00384|4.4e-214|cic:CICLE_v10025834mg|K00384 thioredoxin reductase (NADPH) [EC:1.8.1.9] | (RefSeq) hypothetical protein	Selenocompound metabolism (ko00450)	[O]	Posttranslational modification, protein turnover, chaperones	Pyridine nucleotide-disulphide oxidoreductase	Thioredoxin reductase 1, mitochondrial OS=Arabidopsis thaliana OX=3702 GN=NTR1 PE=1 SV=3	O	Posttranslational modification, protein turnover, chaperones	thioredoxin reductase NTRB [Citrus clementina]		Cs_ont_1g015250	3806	4567	4305	1566	1599	1725	3.35056e-60	-1.29993	down	[R]	General function prediction only	Molecular Function: ATP binding (GO:0005524);; Molecular Function: kinase activity (GO:0016301);;	K15918|3.8e-193|cit:102631190|K15918 D-glycerate 3-kinase [EC:2.7.1.31] | (RefSeq) D-glycerate 3-kinase, chloroplastic	Glycine, serine and threonine metabolism (ko00260);; Glycerolipid metabolism (ko00561);; Glyoxylate and dicarboxylate metabolism (ko00630);; Carbon metabolism (ko01200)	[R]	General function prediction only	--	D-glycerate 3-kinase, chloroplastic OS=Arabidopsis thaliana OX=3702 GN=GLYK PE=1 SV=2	S	Function unknown	D-glycerate 3-kinase, chloroplastic [Citrus sinensis]
Cs_ont_2g004120	966	763	793	1552	1828	1616	5.17304e-12	1.41187	up	[E]	Amino acid transport and metabolism	Cellular Component: integral component of membrane (GO:0016021);;	K05387|2.2e-121|mdm:103408934|K05387 glutamate receptor, ionotropic, plant | (RefSeq) glutamate receptor 2.7-like	--	[PET]	Inorganic ion transport and metabolism;; Amino acid transport and metabolism;; Signal transduction mechanisms	Receptor family ligand binding region	Glutamate receptor 3.5 OS=Arabidopsis thaliana OX=3702 GN=GLR3.5 PE=2 SV=2	--	--	hypothetical protein CISIN_1g002454mg [Citrus sinensis]		Cs_ont_9g007920	646	821	756	1626	1422	1639	2.87626e-24	1.15158	up	--	--	Molecular Function: protein dimerization activity (GO:0046983);;	--	--	--	--	Helix-loop-helix DNA-binding domain	Transcription factor bHLH104 OS=Arabidopsis thaliana OX=3702 GN=BHLH104 PE=1 SV=1	K	Transcription	transcription factor bHLH104 [Citrus sinensis]
Cs_ont_9g009570	10195	4654	5270	2010	1358	1223	7.97832e-07	-1.7309	down	[Q]	Secondary metabolites biosynthesis, transport and catabolism	Molecular Function: oxidoreductase activity (GO:0016491);; Molecular Function: metal ion binding (GO:0046872);;	K05658|7.0e-129|cpep:111781709|K05658 ATP-binding cassette, subfamily B (MDR/TAP), member 1 [EC:7.6.2.2] | (RefSeq) uncharacterized protein LOC111781709	ABC transporters (ko02010)	[QR]	Secondary metabolites biosynthesis, transport and catabolism;; General function prediction only	non-haem dioxygenase in morphine synthesis N-terminal	Protein SRG1 OS=Arabidopsis thaliana OX=3702 GN=SRG1 PE=2 SV=1	Q	Secondary metabolites biosynthesis, transport and catabolism	protein SRG1-like [Citrus sinensis]		Citrus_sinensis_newGene_3629	445	478	458	1088	1013	1057	1.0322e-26	1.26735	up	--	--	Cellular Component: mitochondrial respiratory chain complex III (GO:0005750);; Biological Process: mitochondrial electron transport, ubiquinol to cytochrome c (GO:0006122);; Molecular Function: ubiquinol-cytochrome-c reductase activity (GO:0008121);; Biological Process: aerobic respiration (GO:0009060);;	--	--	--	--	--	--	--	--	uncharacterized protein LOC102621644 isoform X1 [Citrus sinensis]
Cs_ont_5g028270	0	40	18	223	896	108	0.00624416	4.95307	up	--	--	Molecular Function: endopeptidase inhibitor activity (GO:0004866);;	--	--	--	--	Trypsin and protease inhibitor	Kunitz trypsin inhibitor 5 OS=Arabidopsis thaliana OX=3702 GN=KTI5 PE=2 SV=1	S	Function unknown	hypothetical protein CUMW_256020 [Citrus unshiu]		Cs_ont_1g022130	358	538	416	212	140	274	0.000175168	-1.00063	down	--	--	Molecular Function: 3-hydroxyacyl-CoA dehydratase activity (GO:0018812);; Biological Process: sphingolipid biosynthetic process (GO:0030148);; Cellular Component: integral component of endoplasmic reticulum membrane (GO:0030176);; Biological Process: fatty acid elongation (GO:0030497);; Biological Process: very long-chain fatty acid biosynthetic process (GO:0042761);; Molecular Function: 3-hydrox…	K10703|1.1e-58|cit:102610324|K10703 very-long-chain (3R)-3-hydroxyacyl-CoA dehydratase [EC:4.2.1.134] | (RefSeq) very-long-chain (3R)-3-hydroxyacyl-CoA dehydratase PASTICCINO 2	Fatty acid elongation (ko00062);; Biosynthesis of unsaturated fatty acids (ko01040);; Fatty acid metabolism (ko01212)	[R]	General function prediction only	Protein tyrosine phosphatase-like protein, PTPLA	Very-long-chain (3R)-3-hydroxyacyl-CoA dehydratase PASTICCINO 2 OS=Arabidopsis thaliana OX=3702 GN=PAS2 PE=1 SV=1	I	Lipid transport and metabolism	very-long-chain (3R)-3-hydroxyacyl-CoA dehydratase PASTICCINO 2 [Citrus sinensis]
Cs_ont_5g047210	15619	15243	10976	1536	1691	1733	1.3765e-51	-2.64605	down	--	--	Cellular Component: nucleus (GO:0005634);; Molecular Function: sequence-specific DNA binding (GO:0043565);; Biological Process: positive regulation of transcription, DNA-templated (GO:0045893);;	K09338|1.6e-74|vvi:100241577|K09338 homeobox-leucine zipper protein | (RefSeq) homeobox-leucine zipper protein HAT5	--	[K]	Transcription	Homeodomain	Homeobox-leucine zipper protein HAT5 OS=Arabidopsis thaliana OX=3702 GN=HAT5 PE=1 SV=1	K	Transcription	homeobox-leucine zipper protein HAT5 [Citrus sinensis]		Cs_ont_3g004730	3190	2734	2249	53404	54295	56752	6.21584e-196	4.39753	up	[T]	Signal transduction mechanisms	Cellular Component: integral component of membrane (GO:0016021);; Molecular Function: hydrolase activity (GO:0016787);;	--	--	--	--	Calcineurin-like phosphoesterase	--	S	Function unknown	uncharacterized protein LOC102621653 [Citrus sinensis]
Cs_ont_1g005120	2150	1793	2370	6615	6668	6893	3.02119e-35	2.09735	up	[G]	Carbohydrate transport and metabolism	Molecular Function: polygalacturonase activity (GO:0004650);; Cellular Component: extracellular region (GO:0005576);; Biological Process: carbohydrate metabolic process (GO:0005975);; Cellular Component: integral component of membrane (GO:0016021);; Biological Process: cell wall organization (GO:0071555);;	K01184|1.7e-29|mtr:MTR_5g043350|K01184 polygalacturonase [EC:3.2.1.15] | (RefSeq) polygalacturonase/glycoside hydrolase family protein	Pentose and glucuronate interconversions (ko00040)	--	--	Glycosyl hydrolases family 28	Probable polygalacturonase OS=Vitis vinifera OX=29760 GN=GSVIVT00026920001 PE=1 SV=1	G	Carbohydrate transport and metabolism	probable polygalacturonase [Citrus clementina]		Cs_ont_7g004590	1179	1049	749	9170	6170	8776	1.34189e-51	3.08113	up	[I]	Lipid transport and metabolism	--	K18368|3.9e-187|cic:CICLE_v10032149mg|K18368 caffeoylshikimate esterase [EC:3.1.1.-] | (RefSeq) hypothetical protein	Phenylpropanoid biosynthesis (ko00940)	[I]	Lipid transport and metabolism	Serine aminopeptidase, S33	Caffeoylshikimate esterase OS=Arabidopsis thaliana OX=3702 GN=CSE PE=1 SV=1	I	Lipid transport and metabolism	caffeoylshikimate esterase [Citrus clementina]
Cs_ont_8g029000	1691	1843	1527	268	277	313	6.59683e-44	-2.13012	down	--	--	Molecular Function: molecular_function (GO:0003674);; Molecular Function: transcription factor activity, sequence-specific DNA binding (GO:0003700);; Molecular Function: protein binding (GO:0005515);; Biological Process: regulation of transcription, DNA-templated (GO:0006355);; Biological Process: biological_process (GO:0008150);; Biological Process: regulation of biosynthetic process (GO:0009889…	K14833|1.1e-06|csl:COCSUDRAFT_46926|K14833 nucleolar complex protein 2 | (RefSeq) hypothetical protein	--	--	--	RWP-RK domain	Protein NLP2 OS=Arabidopsis thaliana OX=3702 GN=NLP2 PE=2 SV=3	K	Transcription	protein NLP2 isoform X1 [Citrus sinensis]		Cs_ont_8g025970	4398	4424	4239	16284	16562	17339	1.40411e-142	2.01326	up	--	--	Biological Process: reproduction (GO:0000003);; Biological Process: developmental process involved in reproduction (GO:0003006);; Molecular Function: molecular_function (GO:0003674);; Molecular Function: catalytic activity (GO:0003824);; Molecular Function: protein kinase activity (GO:0004672);; Molecular Function: protein serine/threonine kinase activity (GO:0004674);; Molecular Function: transm…	K13416|8.8e-27|cmo:103495771|K13416 brassinosteroid insensitive 1-associated receptor kinase 1 [EC:2.7.10.1 2.7.11.1] | (RefSeq) BRASSINOSTEROID INSENSITIVE 1-associated receptor kinase 1-like	MAPK signaling pathway - plant (ko04016);; Plant hormone signal transduction (ko04075);; Plant-pathogen interaction (ko04626)	[R]	General function prediction only	Leucine rich repeat N-terminal domain	Leucine-rich repeat protein 2 OS=Arabidopsis thaliana OX=3702 GN=LRR2 PE=2 SV=1	S	Function unknown	leucine-rich repeat protein 2-like [Citrus sinensis]
Cs_ont_4g026500	463	702	962	3617	3662	4924	4.60881e-30	2.95003	up	--	--	Molecular Function: hydrolase activity, hydrolyzing O-glycosyl compounds (GO:0004553);; Biological Process: carbohydrate metabolic process (GO:0005975);;	K08235|2.1e-47|cic:CICLE_v10008778mg|K08235 xyloglucan:xyloglucosyl transferase [EC:2.4.1.207] | (RefSeq) hypothetical protein	--	--	--	Glycosyl hydrolases family 16	Probable xyloglucan endotransglucosylase/hydrolase protein 23 OS=Arabidopsis thaliana OX=3702 GN=XTH23 PE=2 SV=1	G	Carbohydrate transport and metabolism	hypothetical protein CUMW_111420 [Citrus unshiu]		Cs_ont_7g022960	148	81	62	1064	952	1090	1.10664e-28	3.47024	up	--	--	Molecular Function: transferase activity, transferring acyl groups other than amino-acyl groups (GO:0016747);;	K13065|4.3e-19|pavi:110771447|K13065 shikimate O-hydroxycinnamoyltransferase [EC:2.3.1.133] | (RefSeq) BAHD acyltransferase At5g47980-like	Phenylpropanoid biosynthesis (ko00940);; Flavonoid biosynthesis (ko00941);; Stilbenoid, diarylheptanoid and gingerol biosynthesis (ko00945)	--	--	Transferase family	--	S	Function unknown	BAHD acyltransferase At5g47980 [Citrus clementina]
Cs_ont_Un000870	13	25	18	51	55	43	0.00137609	1.86225	up	--	--	Molecular Function: RNA binding (GO:0003723);; Cellular Component: mitochondrion (GO:0005739);; Cellular Component: ribosome (GO:0005840);;	K02986|2.2e-178|cit:36487014|K02986 small subunit ribosomal protein S4 | (RefSeq) rps4, DDH47_mgp24; ribosomal protein S4	Ribosome (ko03010)	--	--	S4 domain	Ribosomal protein S4, mitochondrial OS=Arabidopsis thaliana OX=3702 GN=RPS4 PE=1 SV=2	S	Function unknown	ribosomal protein S4 [Citrus sinensis]		Cs_ont_5g049900	4391	4927	4518	12547	10139	12782	1.42268e-50	1.42879	up	[O]	Posttranslational modification, protein turnover, chaperones	Molecular Function: ATP binding (GO:0005524);;	K09490|1.3e-266|cit:102621671|K09490 endoplasmic reticulum chaperone BiP [EC:3.6.4.10] | (RefSeq) luminal-binding protein 5	Protein export (ko03060);; Protein processing in endoplasmic reticulum (ko04141)	[O]	Posttranslational modification, protein turnover, chaperones	Hsp70 protein	Luminal-binding protein 5 OS=Nicotiana tabacum OX=4097 GN=BIP5 PE=2 SV=1	O	Posttranslational modification, protein turnover, chaperones	luminal-binding protein 5 [Citrus sinensis]
Cs_ont_1g004200	1459	1392	924	75	102	97	5.15242e-35	-3.35167	down	[T]	Signal transduction mechanisms	Molecular Function: protein kinase activity (GO:0004672);; Molecular Function: ATP binding (GO:0005524);; Cellular Component: integral component of membrane (GO:0016021);;	K13435|9.0e-80|spen:107018783|K13435 serine/threonine-protein kinase Pto | (RefSeq) receptor-like protein kinase HERK 1 isoform X2	Plant-pathogen interaction (ko04626)	[T]	Signal transduction mechanisms	Protein tyrosine and serine/threonine kinase	Putative receptor-like protein kinase At5g39000 OS=Arabidopsis thaliana OX=3702 GN=At5g39000 PE=3 SV=1	T	Signal transduction mechanisms	putative receptor-like protein kinase At5g39000 [Citrus clementina]		Cs_ont_2g017750	113	122	149	350	226	217	0.00025766	1.12708	up	--	--	Molecular Function: actin filament binding (GO:0051015);; Biological Process: actin filament bundle assembly (GO:0051017);;	K17275|6.8e-283|cpep:111811666|K17275 plastin-1 | (RefSeq) fimbrin-5	--	[Z]	Cytoskeleton	Calponin homology (CH) domain	Fimbrin-5 OS=Arabidopsis thaliana OX=3702 GN=FIM5 PE=1 SV=1	Z	Cytoskeleton	fimbrin-5 [Citrus clementina]
Cs_ont_7g016710	3182	3141	3684	8242	6831	9112	4.37968e-31	1.69279	up	--	--	--	--	--	--	--	--	--	--	--	glycine-rich protein A3 [Citrus clementina]		Cs_ont_5g047400	2178	2016	1882	11145	8590	10513	3.86023e-73	2.38301	up	[V]	Defense mechanisms	Molecular Function: ATP binding (GO:0005524);; Cellular Component: integral component of membrane (GO:0016021);; Molecular Function: ATPase activity (GO:0016887);; Molecular Function: ATPase activity, coupled to transmembrane movement of substances (GO:0042626);;	K05643|6.8e-72|han:110885555|K05643 ATP-binding cassette, subfamily A (ABC1), member 3 | (RefSeq) ABC transporter A family member 1 isoform X1	ABC transporters (ko02010)	[IR]	Lipid transport and metabolism;; General function prediction only	ABC-2 family transporter protein	ABC transporter A family member 2 OS=Arabidopsis thaliana OX=3702 GN=ABCA2 PE=2 SV=1	I	Lipid transport and metabolism	ABC transporter A family member 2 [Citrus sinensis]
Cs_ont_4g024980	1687	1616	1099	174	303	226	1.361e-13	-2.20575	down	[P]	Inorganic ion transport and metabolism	Molecular Function: cation transmembrane transporter activity (GO:0008324);; Cellular Component: integral component of membrane (GO:0016021);;	--	--	[P]	Inorganic ion transport and metabolism	Cation transport protein	Probable cation transporter HKT6 OS=Oryza sativa subsp. japonica OX=39947 GN=HKT6 PE=2 SV=2	P	Inorganic ion transport and metabolism	probable cation transporter HKT6 [Citrus clementina]		Cs_ont_7g028030	10534	9915	9212	3437	3096	3750	9.45021e-44	-1.46246	down	--	--	Molecular Function: RNA polymerase II regulatory region sequence-specific DNA binding (GO:0000977);; Molecular Function: transcription factor activity, sequence-specific DNA binding (GO:0003700);; Cellular Component: nucleus (GO:0005634);; Biological Process: positive regulation of transcription from RNA polymerase II promoter (GO:0045944);; Molecular Function: protein dimerization activity (GO:0…	K09264|3.0e-32|smo:SELMODRAFT_450937|K09264 MADS-box transcription factor, plant | (RefSeq) MADS6-2; MADS-domain transcription factor	--	[K]	Transcription	SRF-type transcription factor (DNA-binding and dimerisation domain)	Agamous-like MADS-box protein AGL15 OS=Arabidopsis thaliana OX=3702 GN=AGL15 PE=1 SV=1	K	Transcription	agamous-like MADS-box protein AGL15 [Citrus sinensis]
Citrus_sinensis_newGene_727	151	87	47	420	415	370	1.81462e-08	2.49556	up	--	--	--	--	--	--	--	--	--	S	Function unknown	TMV resistance protein N-like [Citrus sinensis]		Cs_ont_3g031250	679	888	874	1936	1840	2171	2.13507e-32	1.35872	up	--	--	Cellular Component: chloroplast (GO:0009507);;	--	--	[R]	General function prediction only	PPR repeat family	Pentatricopeptide repeat-containing protein At1g10270 OS=Arabidopsis thaliana OX=3702 GN=GRP23 PE=1 SV=1	D	Cell cycle control, cell division, chromosome partitioning	pentatricopeptide repeat-containing protein At1g10270 [Citrus sinensis]
Cs_ont_3g005260	2594	3128	3113	11128	11066	12607	3.77892e-107	2.40893	up	--	--	Cellular Component: integral component of membrane (GO:0016021);;	--	--	--	--	--	--	--	--	uncharacterized protein LOC18042065 [Citrus clementina]		Cs_ont_3g018540	1194	1364	1298	446	470	541	8.99406e-36	-1.3331	down	--	--	--	--	--	--	--	Uncharacterized conserved protein (DUF2358)	--	S	Function unknown	uncharacterized protein LOC102607035 isoform X2 [Citrus sinensis]
Cs_ont_1g004670	305	253	180	0	16	10	3.12733e-08	-4.37826	down	--	--	--	--	--	--	--	PDDEXK-like family of unknown function	--	S	Function unknown	uncharacterized protein LOC18036815 [Citrus clementina]		Cs_ont_5g007340	61	93	116	19	19	22	2.33123e-06	-2.09335	down	--	--	Molecular Function: DNA binding (GO:0003677);; Molecular Function: transcription cofactor activity (GO:0003712);; Cellular Component: transcription factor TFIID complex (GO:0005669);; Biological Process: regulation of transcription from RNA polymerase II promoter (GO:0006357);; Biological Process: transcription from RNA polymerase II promoter (GO:0006366);; Molecular Function: protein heterodimer…	K03127|9.8e-65|cic:CICLE_v10022845mg|K03127 transcription initiation factor TFIID subunit 13 | (RefSeq) hypothetical protein	Basal transcription factors (ko03022)	[K]	Transcription	Transcription initiation factor IID, 18kD subunit	Transcription initiation factor TFIID subunit 13 OS=Arabidopsis thaliana OX=3702 GN=TAF13 PE=1 SV=1	K	Transcription	transcription initiation factor TFIID subunit 13 isoform X1 [Citrus clementina]
Cs_ont_3g017130	30	43	59	330	216	275	8.16552e-18	3.06226	up	--	--	Molecular Function: protein kinase activity (GO:0004672);; Molecular Function: ATP binding (GO:0005524);;	--	--	--	--	Salt stress response/antifungal	Cysteine-rich receptor-like protein kinase 8 OS=Arabidopsis thaliana OX=3702 GN=CRK8 PE=3 SV=2	T	Signal transduction mechanisms	cysteine-rich receptor-like protein kinase 10 [Citrus sinensis]		Cs_ont_7g017480	6023	7104	7037	2633	2245	2824	5.66297e-45	-1.3173	down	[R]	General function prediction only	Molecular Function: zinc ion binding (GO:0008270);; Molecular Function: oxidoreductase activity (GO:0016491);;	K00121|5.6e-218|cit:102623145|K00121 S-(hydroxymethyl)glutathione dehydrogenase / alcohol dehydrogenase [EC:1.1.1.284 1.1.1.1] | (RefSeq) alcohol dehydrogenase-like 7	Glycolysis / Gluconeogenesis (ko00010);; Fatty acid degradation (ko00071);; Tyrosine metabolism (ko00350);; Carbon metabolism (ko01200)	[Q]	Secondary metabolites biosynthesis, transport and catabolism	Alcohol dehydrogenase GroES-like domain	Alcohol dehydrogenase 1 OS=Tanacetum cinerariifolium OX=118510 GN=ADH1 PE=2 SV=1	Q	Secondary metabolites biosynthesis, transport and catabolism	alcohol dehydrogenase-like 7 [Citrus clementina]
Cs_ont_1g015250	1430	1509	1249	429	503	513	2.31608e-10	-1.10282	down	[R]	General function prediction only	Molecular Function: ATP binding (GO:0005524);; Molecular Function: kinase activity (GO:0016301);;	K15918|3.8e-193|cit:102631190|K15918 D-glycerate 3-kinase [EC:2.7.1.31] | (RefSeq) D-glycerate 3-kinase, chloroplastic	Glycine, serine and threonine metabolism (ko00260);; Glycerolipid metabolism (ko00561);; Glyoxylate and dicarboxylate metabolism (ko00630);; Carbon metabolism (ko01200)	[R]	General function prediction only	--	D-glycerate 3-kinase, chloroplastic OS=Arabidopsis thaliana OX=3702 GN=GLYK PE=1 SV=2	S	Function unknown	D-glycerate 3-kinase, chloroplastic [Citrus sinensis]		Cs_ont_9g006880	1889	2407	1961	4772	4827	3798	1.36216e-13	1.18564	up	--	--	Cellular Component: nucleus (GO:0005634);; Biological Process: regulation of transcription, DNA-templated (GO:0006355);; Biological Process: auxin-activated signaling pathway (GO:0009734);;	K14484|6.0e-70|cit:102612823|K14484 auxin-responsive protein IAA | (RefSeq) auxin-induced protein 22D	Plant hormone signal transduction (ko04075)	--	--	AUX/IAA family	Auxin-induced protein 22B OS=Vigna radiata var. radiata OX=3916 GN=AUX22B PE=2 SV=1	K	Transcription	hypothetical protein CISIN_1g029966mg [Citrus sinensis]
Citrus_sinensis_newGene_3629	879	1017	1064	1469	1385	1610	4.01201e-14	1.02146	up	--	--	Cellular Component: mitochondrial respiratory chain complex III (GO:0005750);; Biological Process: mitochondrial electron transport, ubiquinol to cytochrome c (GO:0006122);; Molecular Function: ubiquinol-cytochrome-c reductase activity (GO:0008121);; Biological Process: aerobic respiration (GO:0009060);;	--	--	--	--	--	--	--	--	uncharacterized protein LOC102621644 isoform X1 [Citrus sinensis]		Cs_ont_2g030970	12	19	5	118	256	105	1.56149e-10	3.84113	up	--	--	Molecular Function: transferase activity, transferring acyl groups other than amino-acyl groups (GO:0016747);;	K19861|4.4e-152|vvi:100263045|K19861 benzyl alcohol O-benzoyltransferase [EC:2.3.1.196 2.3.1.232] | (RefSeq) methanol O-anthraniloyltransferase	--	--	--	Transferase family	Methanol O-anthraniloyltransferase OS=Vitis labrusca OX=103355 GN=AMAT PE=1 SV=1	S	Function unknown	methanol O-anthraniloyltransferase-like [Citrus sinensis]
Cs_ont_7g018090	169	772	514	79	88	88	5.38159e-05	-2.04302	down	--	--	--	--	--	--	--	NPH3 family	BTB/POZ domain-containing protein At3g19850 OS=Arabidopsis thaliana OX=3702 GN=At3g19850 PE=2 SV=1	S	Function unknown	BTB/POZ domain-containing protein At1g50280 [Citrus sinensis]		Cs_ont_3g000150	345	418	349	1025	820	1007	1.55478e-23	1.43247	up	--	--	Molecular Function: protein binding (GO:0005515);;	--	--	--	--	UvrB/uvrC motif	--	--	--	centromere-associated protein E [Citrus sinensis]
Cs_ont_3g004730	2939	3389	3311	10093	11831	13127	5.58003e-62	2.29471	up	[T]	Signal transduction mechanisms	Cellular Component: integral component of membrane (GO:0016021);; Molecular Function: hydrolase activity (GO:0016787);;	--	--	--	--	Calcineurin-like phosphoesterase	--	S	Function unknown	uncharacterized protein LOC102621653 [Citrus sinensis]		Cs_ont_7g028490	152	188	220	1201	1098	1337	2.69596e-69	2.77033	up	--	--	Cellular Component: integral component of membrane (GO:0016021);;	--	--	--	--	--	--	--	--	uncharacterized protein LOC102623852 [Citrus sinensis]
Cs_ont_7g004590	8821	5963	5742	21780	23407	25239	5.91755e-24	2.19456	up	[I]	Lipid transport and metabolism	--	K18368|3.9e-187|cic:CICLE_v10032149mg|K18368 caffeoylshikimate esterase [EC:3.1.1.-] | (RefSeq) hypothetical protein	Phenylpropanoid biosynthesis (ko00940)	[I]	Lipid transport and metabolism	Serine aminopeptidase, S33	Caffeoylshikimate esterase OS=Arabidopsis thaliana OX=3702 GN=CSE PE=1 SV=1	I	Lipid transport and metabolism	caffeoylshikimate esterase [Citrus clementina]		Cs_ont_7g026540	1352	1307	1061	3383	2245	2933	3.3561e-12	1.2711	up	--	--	Cellular Component: Golgi apparatus (GO:0005794);; Biological Process: protein glycosylation (GO:0006486);; Cellular Component: integral component of membrane (GO:0016021);; Molecular Function: transferase activity, transferring glycosyl groups (GO:0016757);; Molecular Function: carbohydrate binding (GO:0030246);;	K14413|0.0e+00|cic:CICLE_v10030960mg|K14413 beta-1,3-galactosyltransferase [EC:2.4.1.-] | (RefSeq) hypothetical protein	Various types of N-glycan biosynthesis (ko00513)	[G]	Carbohydrate transport and metabolism	Galactosyltransferase	Beta-1,3-galactosyltransferase GALT1 OS=Arabidopsis thaliana OX=3702 GN=GALT1 PE=1 SV=1	G	Carbohydrate transport and metabolism	beta-1,3-galactosyltransferase GALT1 [Citrus clementina]
Cs_ont_2g009570	452	581	639	189	229	166	7.41626e-05	-1.07617	down	--	--	--	K10638|1.4e-18|psom:113308475|K10638 E3 ubiquitin-protein ligase UHRF1 [EC:2.3.2.27] | (RefSeq) uncharacterized protein LOC113308475	--	--	--	Development and cell death domain	--	S	Function unknown	uncharacterized protein LOC102610127 [Citrus sinensis]		Citrus_sinensis_newGene_3726	104	165	128	539	289	358	6.84534e-08	1.66473	up	--	--	Molecular Function: protein binding (GO:0005515);;	--	--	[R]	General function prediction only	Leucine Rich repeats (2 copies)	Receptor-like protein 1 OS=Arabidopsis thaliana OX=3702 GN=RLP1 PE=2 SV=2	A	RNA processing and modification	hypothetical protein CISIN_1g042011mg [Citrus sinensis]
Cs_ont_8g025970	5494	6294	6712	12052	10739	14923	4.09717e-24	1.45185	up	--	--	Biological Process: reproduction (GO:0000003);; Biological Process: developmental process involved in reproduction (GO:0003006);; Molecular Function: molecular_function (GO:0003674);; Molecular Function: catalytic activity (GO:0003824);; Molecular Function: protein kinase activity (GO:0004672);; Molecular Function: protein serine/threonine kinase activity (GO:0004674);; Molecular Function: transm…	K13416|8.8e-27|cmo:103495771|K13416 brassinosteroid insensitive 1-associated receptor kinase 1 [EC:2.7.10.1 2.7.11.1] | (RefSeq) BRASSINOSTEROID INSENSITIVE 1-associated receptor kinase 1-like	MAPK signaling pathway - plant (ko04016);; Plant hormone signal transduction (ko04075);; Plant-pathogen interaction (ko04626)	[R]	General function prediction only	Leucine rich repeat N-terminal domain	Leucine-rich repeat protein 2 OS=Arabidopsis thaliana OX=3702 GN=LRR2 PE=2 SV=1	S	Function unknown	leucine-rich repeat protein 2-like [Citrus sinensis]		Cs_ont_5g009410	1016	1155	935	3512	4256	3712	8.86663e-47	1.96498	up	[T]	Signal transduction mechanisms	Molecular Function: transmembrane receptor protein serine/threonine kinase activity (GO:0004675);; Molecular Function: ATP binding (GO:0005524);; Cellular Component: plasma membrane (GO:0005886);; Biological Process: protein phosphorylation (GO:0006468);;	K01534|8.1e-89|var:108330779|K01534 Zn2+/Cd2+-exporting ATPase [EC:7.2.2.12 7.2.2.21] | (RefSeq) cadmium/zinc-transporting ATPase HMA3-like	--	[T]	Signal transduction mechanisms	Protein tyrosine and serine/threonine kinase	Receptor-like cytosolic serine/threonine-protein kinase RBK2 OS=Arabidopsis thaliana OX=3702 GN=RBK2 PE=1 SV=1	T	Signal transduction mechanisms	receptor-like cytosolic serine/threonine-protein kinase RBK2 [Citrus clementina]
Cs_ont_7g022960	185	152	172	519	343	526	1.17355e-12	1.85924	up	--	--	Molecular Function: transferase activity, transferring acyl groups other than amino-acyl groups (GO:0016747);;	K13065|4.3e-19|pavi:110771447|K13065 shikimate O-hydroxycinnamoyltransferase [EC:2.3.1.133] | (RefSeq) BAHD acyltransferase At5g47980-like	Phenylpropanoid biosynthesis (ko00940);; Flavonoid biosynthesis (ko00941);; Stilbenoid, diarylheptanoid and gingerol biosynthesis (ko00945)	--	--	Transferase family	--	S	Function unknown	BAHD acyltransferase At5g47980 [Citrus clementina]		Cs_ont_4g020610	177	329	258	409	691	643	7.01411e-06	1.275	up	--	--	Cellular Component: anchored component of plasma membrane (GO:0046658);; Biological Process: root development (GO:0048364);; Biological Process: shoot system development (GO:0048367);;	--	--	--	--	Fasciclin domain	Fasciclin-like arabinogalactan protein 1 OS=Arabidopsis thaliana OX=3702 GN=FLA1 PE=1 SV=1	S	Function unknown	fasciclin-like arabinogalactan protein 1 [Citrus sinensis]
Cs_ont_5g042420	752	1245	1548	552	330	381	0.00100313	-1.05841	down	--	--	Cellular Component: integral component of membrane (GO:0016021);;	--	--	--	--	Auxin canalisation	VAN3-binding protein OS=Arabidopsis thaliana OX=3702 GN=VAB PE=1 SV=1	T	Signal transduction mechanisms	VAN3-binding protein [Citrus sinensis]		Cs_ont_4g020860	334	360	271	142	135	122	1.64058e-07	-1.19637	down	--	--	Molecular Function: transferase activity, transferring acyl groups other than amino-acyl groups (GO:0016747);;	K13264|2.5e-87|mtr:MTR_6g015315|K13264 isoflavone 7-O-glucoside-6''-O-malonyltransferase [EC:2.3.1.115] | (RefSeq) malonyl-CoA:isoflavone 7-O-glucoside malonyltransferase	Isoflavonoid biosynthesis (ko00943);; Flavone and flavonol biosynthesis (ko00944)	--	--	Transferase family	Malonyl-CoA:anthocyanidin 5-O-glucoside-6''-O-malonyltransferase OS=Arabidopsis thaliana OX=3702 GN=5MAT PE=1 SV=1	S	Function unknown	malonyl-CoA:anthocyanidin 5-O-glucoside-6''-O-malonyltransferase-like [Citrus sinensis]
Cs_ont_8g001320	17	8	20	342	46	218	2.31578e-08	4.12882	up	--	--	--	--	--	--	--	PAR1 protein	--	S	Function unknown	cell wall integrity and stress response component 1 [Citrus sinensis]		Cs_ont_2g031190	148	178	154	2891	5086	3089	7.51579e-79	4.61605	up	--	--	Molecular Function: transferase activity, transferring acyl groups other than amino-acyl groups (GO:0016747);;	K19861|3.3e-144|vvi:100263045|K19861 benzyl alcohol O-benzoyltransferase [EC:2.3.1.196 2.3.1.232] | (RefSeq) methanol O-anthraniloyltransferase	--	--	--	Transferase family	Methanol O-anthraniloyltransferase OS=Vitis labrusca OX=103355 GN=AMAT PE=1 SV=1	--	--	methanol O-anthraniloyltransferase-like [Citrus sinensis]
Cs_ont_3g012650	949	1280	1019	57	36	37	1.60857e-65	-4.20854	down	[V]	Defense mechanisms	Molecular Function: antiporter activity (GO:0015297);; Cellular Component: integral component of membrane (GO:0016021);; Molecular Function: xenobiotic transporter activity (GO:0042910);;	K03327|0.0e+00|cit:102621942|K03327 multidrug resistance protein, MATE family | (RefSeq) protein DETOXIFICATION 48	--	[R]	General function prediction only	MatE	Protein DETOXIFICATION 48 OS=Arabidopsis thaliana OX=3702 GN=DTX48 PE=2 SV=1	V	Defense mechanisms	protein DETOXIFICATION 48 [Citrus sinensis]		Cs_ont_8g006620	49	51	58	131	191	157	9.1469e-08	1.67641	up	--	--	Molecular Function: nucleic acid binding (GO:0003676);; Biological Process: gene silencing by RNA (GO:0031047);;	K11593|0.0e+00|cit:102630366|K11593 eukaryotic translation initiation factor 2C | (RefSeq) protein argonaute 5 isoform X1	--	[J]	Translation, ribosomal structure and biogenesis	Piwi domain	Protein argonaute 5 OS=Arabidopsis thaliana OX=3702 GN=AGO5 PE=1 SV=2	J	Translation, ribosomal structure and biogenesis	protein argonaute 5 isoform X1 [Citrus sinensis]
Cs_ont_5g047400	4139	2795	2550	7352	8813	7864	2.29016e-13	1.7622	up	[V]	Defense mechanisms	Molecular Function: ATP binding (GO:0005524);; Cellular Component: integral component of membrane (GO:0016021);; Molecular Function: ATPase activity (GO:0016887);; Molecular Function: ATPase activity, coupled to transmembrane movement of substances (GO:0042626);;	K05643|6.8e-72|han:110885555|K05643 ATP-binding cassette, subfamily A (ABC1), member 3 | (RefSeq) ABC transporter A family member 1 isoform X1	ABC transporters (ko02010)	[IR]	Lipid transport and metabolism;; General function prediction only	ABC-2 family transporter protein	ABC transporter A family member 2 OS=Arabidopsis thaliana OX=3702 GN=ABCA2 PE=2 SV=1	I	Lipid transport and metabolism	ABC transporter A family member 2 [Citrus sinensis]		Cs_ont_2g012400	1938	2016	1663	751	707	849	7.87956e-24	-1.21512	down	--	--	Molecular Function: RNA polymerase III core binding (GO:0000994);; Molecular Function: RNA polymerase III type 1 promoter sequence-specific DNA binding (GO:0001002);; Molecular Function: RNA polymerase III type 2 promoter sequence-specific DNA binding (GO:0001003);; Molecular Function: RNA polymerase III type 3 promoter sequence-specific DNA binding (GO:0001006);; Cellular Component: nucleus (GO:…	K07953|1.6e-06|ghi:107911916|K07953 GTP-binding protein SAR1 [EC:3.6.5.-] | (RefSeq) uncharacterized protein LOC107911916 isoform X1	Protein processing in endoplasmic reticulum (ko04141)	[K]	Transcription	Maf1 regulator	--	K	Transcription	hypothetical protein CISIN_1g027377mg [Citrus sinensis]
[truncated: 4,343 more rows]

## Sheet: Supplementary Data 10
Supplementary Data 10: Differential expressed gene in the L1-2 transgenic lines compared to WT control
[truncated: 4,685 more rows]

[truncated: 5 more sheets: Supplementary Data 11, Supplementary Data 12, Supplementary Data 13, Supplementary Data 14, Supplementary Data 15]
